# Supplementary material for: 4-(2,6-Dibromo-4-fluoro­anilino)pent-3-en-2-one
Source: Acta Crystallogr Sect E Struct Rep Online. 2011 Oct 29;67(Pt 11):o3092–3. doi: 10.1107/S1600536811044606 (PMC3247479; doi:10.1107/S1600536811044606)
Supplement: Supplementary file 2 [file e-67-o3092-Isup2.hkl]

#
# h,k,l, Fc-squared, Fo-squared, sigma(Fo-squared) and status flag
#
data_I
_shelx_title ' 8Lgs2_0m in P2(1)2(1)2(1)'
_shelx_refln_list_code          4
_shelx_F_calc_maximum      214.53
_exptl_crystal_F_000       680.00
_reflns_d_resolution_high  0.7827
 
loop_
 _symmetry_equiv_pos_as_xyz
 'x, y, z'
 '-x+1/2, -y, z+1/2'
 'x+1/2, -y+1/2, -z'
 '-x, y+1/2, -z+1/2'
 
_cell_length_a     8.7710
_cell_length_b    10.8710
_cell_length_c    12.6720
_cell_angle_alpha  90.000
_cell_angle_beta   90.000
_cell_angle_gamma  90.000
 
_shelx_F_squared_multiplier     1.000
 
loop_
 _refln_index_h
 _refln_index_k
 _refln_index_l
 _refln_F_squared_calc
 _refln_F_squared_meas
 _refln_F_squared_sigma
 _refln_observed_status
   2   0   0       89.25      124.81     14.36 o
   4   0   0    15579.82    15155.57    624.47 o
   6   0   0     7238.82     7158.63    328.93 o
   8   0   0      413.66      478.70     43.17 o
  10   0   0     1638.23     1884.84    229.29 o
   1   1   0     4838.67     4765.59    152.79 o
   2   1   0     1528.66     1613.40     43.39 o
   3   1   0    14748.67    14743.03    447.02 o
   4   1   0     6874.72     6909.42    212.90 o
   5   1   0     2373.03     2585.60     84.68 o
   6   1   0     3016.91     3045.67    100.26 o
   7   1   0     8335.15     8398.57    273.57 o
   8   1   0     2954.29     2983.32    150.72 o
   9   1   0      314.16      386.05     39.05 o
  10   1   0       52.83       34.80     39.27 o
  11   1   0       15.24       46.38     44.94 o
   0   2   0     1017.32     1065.94     34.50 o
   1   2   0    11195.13    11100.37    291.60 o
   2   2   0    20318.17    19828.78    519.80 o
   3   2   0      545.88      726.49     28.55 o
   4   2   0     1187.60     1126.26     40.78 o
   5   2   0      272.24      261.83     16.60 o
   6   2   0     1508.11     1485.13     62.53 o
   7   2   0     5682.92     5840.01    217.49 o
   8   2   0      791.48      866.68     55.29 o
   9   2   0       68.55       76.13     34.65 o
  10   2   0       10.49       -5.60     37.74 o
  11   2   0      965.45     1169.38    133.02 o
   1   3   0    13059.16    13138.38    315.78 o
   2   3   0     1186.48     1196.77     32.44 o
   3   3   0     1687.91     1825.07     59.77 o
   4   3   0       81.30       77.64      9.66 o
   5   3   0    10579.72    10664.56    385.58 o
   6   3   0     1221.65     1119.92     60.82 o
   7   3   0        7.64        4.42     15.93 o
   8   3   0      141.73      113.47     22.91 o
   9   3   0      326.42      322.52     45.46 o
  10   3   0      525.55      561.36     53.87 o
   0   4   0     1730.70     1788.83     58.38 o
   1   4   0     4809.18     4723.01    117.17 o
   2   4   0     3355.76     3429.57     97.69 o
   3   4   0     1441.18     1279.44     48.36 o
   4   4   0      227.24      260.27     25.54 o
   5   4   0      524.23      533.15     27.65 o
   6   4   0       85.35      101.19     16.60 o
   7   4   0       13.25       26.47     17.43 o
   8   4   0      972.62      887.83     66.61 o
   9   4   0     3713.09     3464.34    179.44 o
  10   4   0        1.15       30.19     40.46 o
   1   5   0      562.51      553.35     18.41 o
   2   5   0     3855.38     3925.79    106.25 o
   3   5   0     1242.35     1176.31     37.85 o
   4   5   0       10.58       18.86     11.39 o
   5   5   0      674.93      696.41     30.71 o
   6   5   0     5532.38     5354.91    210.22 o
   7   5   0      319.51      334.38     24.48 o
   8   5   0      224.63      250.10     36.45 o
   9   5   0       84.88       69.30     37.69 o
  10   5   0      265.98      305.12     47.17 o
   0   6   0     4150.19     3951.97    143.19 o
   1   6   0      749.00      774.66     24.61 o
   2   6   0     4670.02     4703.80    133.40 o
   3   6   0      496.93      493.57     19.19 o
   4   6   0      239.39      207.20     15.57 o
   5   6   0      926.63      844.01     40.98 o
   6   6   0       20.45        6.36     17.70 o
   7   6   0      124.12      146.56     27.52 o
   8   6   0     1133.76      980.49     59.84 o
   9   6   0      123.10      116.04     44.54 o
  10   6   0       38.20       24.18     43.61 o
   1   7   0     1447.52     1339.43     40.54 o
   2   7   0      947.51      910.67     32.49 o
   3   7   0     1404.97     1401.79     45.59 o
   4   7   0     4430.11     4130.12    147.02 o
   5   7   0      616.13      626.56     30.75 o
   6   7   0      482.83      493.02     36.15 o
   7   7   0      386.29      338.41     34.30 o
   8   7   0     1602.50     1519.43    115.80 o
   9   7   0       41.13       23.36     42.42 o
   0   8   0     6125.70     6160.07    236.15 o
   1   8   0     1286.54     1329.06     43.24 o
   2   8   0       92.85      119.57     12.93 o
   3   8   0      271.59      289.60     17.73 o
   4   8   0      676.98      676.66     32.85 o
   5   8   0       34.82       35.71     20.64 o
   6   8   0     1145.70     1051.74     62.66 o
   7   8   0     1952.35     1635.45    113.21 o
   8   8   0       19.52        2.39     42.07 o
   9   8   0       23.99       28.50     45.88 o
   1   9   0     1314.63     1405.75     51.72 o
   2   9   0        1.91       16.06     13.39 o
   3   9   0     4771.93     4610.70    150.72 o
   4   9   0       28.35        9.59     21.55 o
   5   9   0       42.18       25.38     30.10 o
   6   9   0      253.23      300.27     39.33 o
   7   9   0     1375.26     1320.97     84.87 o
   8   9   0       28.65      -14.34     45.16 o
   0  10   0     5291.69     4764.36    247.77 o
   1  10   0     1055.18     1071.07     49.47 o
   2  10   0     1373.90     1360.60     57.64 o
   3  10   0      873.48      870.69     43.68 o
   4  10   0     2112.92     2076.23     85.97 o
   5  10   0      623.67      548.53     49.06 o
   6  10   0     1949.69     1802.18    114.33 o
   7  10   0       96.98       99.12     51.06 o
   1  11   0     3641.53     3460.78    140.71 o
   2  11   0       10.49      -13.14     26.07 o
   3  11   0       26.77       25.20     28.73 o
   4  11   0      620.03      600.44     46.24 o
   5  11   0     2072.65     2118.15    137.59 o
   6  11   0      288.70      250.29     64.23 o
   0  12   0       30.12       36.59     45.61 o
   1  12   0       34.25       68.58     33.02 o
   2  12   0     2777.92     2635.94    117.29 o
   3  12   0       38.32       65.57     36.50 o
   4  12   0      246.94      197.11     59.01 o
   5  12   0      131.62       63.96     62.23 o
   1  13   0      587.10      571.90     57.02 o
   2  13   0      542.67      547.60     58.16 o
   3  13   0      371.74      411.66     54.72 o
   1   0   1     8706.67     8229.26    270.21 o
   2   0   1      616.28      671.31     23.55 o
   3   0   1      268.52      277.70     11.88 o
   4   0   1     3172.95     3077.07     97.30 o
   5   0   1        2.12       11.02      8.31 o
   6   0   1      234.10      282.65     19.62 o
   7   0   1     4712.10     4865.98    163.19 o
   8   0   1       74.83       65.88     20.47 o
   9   0   1     1104.16     1157.07     63.52 o
  10   0   1      717.98      753.24     94.72 o
  11   0   1      735.71      846.74     88.59 o
 -11   1   1      915.24     1076.37    125.78 o
 -10   1   1      313.86      358.88     60.34 o
  -9   1   1     1156.99     1114.93     63.84 o
  -8   1   1      985.49      991.61     53.17 o
  -7   1   1     2005.63     2207.23     84.56 o
  -6   1   1      747.46      786.46     35.99 o
  -5   1   1     4337.64     4447.81    139.33 o
  -4   1   1     4761.86     4689.45    136.20 o
  -3   1   1     9138.63     9360.24    252.94 o
  -2   1   1     2005.45     2170.98     54.19 o
  -1   1   1     1451.25     1572.27     42.21 o
   0   1   1     2132.06     2215.40     94.67 o
   1   1   1     1428.13     1560.30     39.87 o
   2   1   1     2053.89     2160.46     63.35 o
   3   1   1     9052.48     9166.66    264.82 o
   4   1   1     4764.20     4677.35    145.83 o
   5   1   1     4043.23     3995.85    132.92 o
   6   1   1      905.93      945.86     35.87 o
   7   1   1     2115.16     2176.43     86.03 o
   8   1   1      894.57     1000.67     68.93 o
   9   1   1      991.26      950.48     59.30 o
  10   1   1      284.84      301.21     43.86 o
  11   1   1     1006.99     1163.65    169.99 o
 -11   2   1      198.20      233.45     49.17 o
 -10   2   1     1263.59     1350.21    107.75 o
  -9   2   1      684.47      744.57     64.15 o
  -8   2   1     1097.82     1188.40     81.41 o
  -7   2   1     2675.60     2701.29    103.27 o
  -6   2   1     3373.20     3542.58    134.21 o
  -5   2   1      323.17      272.13     14.31 o
  -4   2   1     5287.01     5473.79    165.63 o
  -3   2   1     3560.86     3594.15     97.07 o
  -2   2   1     6483.16     6477.66    204.80 o
  -1   2   1      480.55      507.03     14.17 o
   0   2   1    14564.86    14337.96    351.62 o
   2   2   1     6489.46     6301.79    200.07 o
   3   2   1     3330.09     3547.81    100.04 o
   4   2   1     5299.81     5526.71    178.93 o
   5   2   1      245.10      221.86     15.89 o
   6   2   1     3557.69     3629.55    116.41 o
   7   2   1     2672.75     2859.91    121.33 o
   8   2   1     1142.07     1255.11     69.90 o
   9   2   1      843.89      887.77     53.76 o
  10   2   1     1301.16     1412.56    130.76 o
  11   2   1      191.18      153.32     46.64 o
 -10   3   1      211.28      204.82     44.13 o
  -9   3   1      729.53      673.08     67.99 o
  -8   3   1      586.82      627.80     49.63 o
  -7   3   1       26.07       30.45     10.77 o
  -6   3   1     3995.52     3894.29    145.83 o
  -5   3   1      722.45      705.19     31.03 o
  -4   3   1    15159.89    14960.45    433.72 o
  -3   3   1     1044.45     1054.22     35.22 o
  -2   3   1    11761.90    11978.76    301.11 o
  -1   3   1     4181.01     4315.05    106.33 o
   0   3   1    18937.05    18416.34    426.37 o
   1   3   1     3922.03     4049.00    100.90 o
   2   3   1    11958.67    11907.51    308.99 o
   3   3   1      781.00      830.73     30.71 o
   4   3   1    15890.65    15572.98    542.94 o
   5   3   1      873.58      812.11     33.59 o
   6   3   1     3937.21     3764.91    136.06 o
   7   3   1        7.68       -6.78     15.70 o
   8   3   1      546.65      527.39     47.68 o
   9   3   1      876.65      912.24     75.47 o
  10   3   1      202.13      239.68     42.62 o
 -10   4   1      366.39      460.68     52.37 o
  -9   4   1      741.04      740.40     68.56 o
  -8   4   1     1410.13     1474.12     83.44 o
  -7   4   1      916.55      880.59     55.65 o
  -6   4   1      906.42      904.56     39.20 o
  -5   4   1     7009.96     6752.52    204.99 o
  -4   4   1     1492.92     1644.55     53.53 o
  -3   4   1     6087.57     6079.04    215.25 o
  -2   4   1     7376.46     7464.58    213.36 o
  -1   4   1     7044.77     7146.53    178.28 o
   0   4   1     1011.49      918.22     23.99 o
   1   4   1     6521.46     6551.16    164.54 o
   2   4   1     7418.61     7642.65    203.78 o
   3   4   1     6009.04     6027.61    205.09 o
   4   4   1     1481.88     1587.18     51.07 o
   5   4   1     7094.61     6831.35    221.68 o
   6   4   1      784.63      779.48     45.05 o
   7   4   1      902.94      892.52     61.46 o
   8   4   1     1472.80     1368.77     70.62 o
   9   4   1      717.55      761.61     88.19 o
  10   4   1      354.02      392.38     48.34 o
 -10   5   1      128.83      132.42     45.67 o
  -9   5   1       11.63        2.86     37.93 o
  -8   5   1     1532.27     1525.65    117.60 o
  -7   5   1      103.47       81.30     21.23 o
  -6   5   1     2220.65     2136.24     79.06 o
  -5   5   1     3377.62     3301.12    106.80 o
  -4   5   1     3353.01     3129.43    114.45 o
  -3   5   1     1584.93     1628.74     53.20 o
  -2   5   1     8888.19     8643.70    252.53 o
  -1   5   1     2374.33     2478.18     73.64 o
   0   5   1     3079.69     2850.17     75.06 o
   1   5   1     2570.95     2689.42     69.30 o
   2   5   1     8931.15     8760.42    257.23 o
   3   5   1     1702.19     1753.16     54.55 o
   4   5   1     3464.73     3327.36    114.75 o
   5   5   1     3285.94     3185.52    111.63 o
   6   5   1     2322.16     2252.22     80.90 o
   7   5   1       51.65       44.98     19.27 o
   8   5   1     1728.69     1656.05     77.21 o
   9   5   1        4.39       -0.11     34.56 o
  10   5   1      113.24      117.40     43.21 o
 -10   6   1       79.32       99.30     47.55 o
  -9   6   1     1017.52     1132.81     91.31 o
  -8   6   1        7.53        2.89     36.23 o
  -7   6   1     1680.78     1591.08     94.30 o
  -6   6   1      918.54      971.00     46.11 o
  -5   6   1     2617.59     2539.59     82.72 o
  -4   6   1      547.00      583.08     24.77 o
  -3   6   1     5577.89     5224.05    174.74 o
  -2   6   1      896.16      828.74     30.24 o
  -1   6   1    12038.66    12014.80    348.14 o
   0   6   1      506.18      415.57     15.50 o
   1   6   1    13493.42    13305.05    359.43 o
   2   6   1      860.68      842.31     28.30 o
   3   6   1     5436.09     5154.42    149.80 o
   4   6   1      690.19      703.28     32.08 o
   5   6   1     2576.37     2547.86     83.23 o
   6   6   1      980.70      987.90     45.09 o
   7   6   1     1666.03     1503.42     82.02 o
   8   6   1       11.01        2.19     35.60 o
   9   6   1     1077.95     1145.31     95.16 o
  10   6   1       75.56       75.58     43.50 o
  -9   7   1      360.54      401.62     63.86 o
  -8   7   1      204.05      233.31     46.12 o
  -7   7   1     1122.12     1087.81     80.02 o
  -6   7   1     2020.39     1970.13     91.95 o
  -5   7   1     2012.66     1860.72     72.49 o
  -4   7   1     4168.31     3748.36    145.82 o
  -3   7   1     2197.01     2129.40     73.71 o
  -2   7   1     2736.56     2849.32     90.76 o
  -1   7   1      442.99      471.43     21.18 o
   0   7   1     5212.48     4975.01    150.25 o
   1   7   1      437.53      478.27     19.22 o
   2   7   1     2816.28     2844.95     89.06 o
   3   7   1     2239.59     2099.56     67.36 o
   4   7   1     3963.36     3805.97    135.68 o
   5   7   1     1815.72     1824.66     88.70 o
   6   7   1     1895.88     1770.62     80.91 o
   7   7   1     1169.64     1277.41     75.93 o
   8   7   1      176.13      135.71     40.09 o
   9   7   1      381.26      394.09     49.07 o
  -9   8   1      322.16      315.26     53.44 o
  -8   8   1      473.52      520.76     56.19 o
  -7   8   1      598.15      564.65     52.81 o
  -6   8   1      594.55      531.38     37.70 o
  -5   8   1      334.68      376.40     58.31 o
  -4   8   1     2170.81     2054.01     79.97 o
  -3   8   1     2699.44     2541.09     96.96 o
  -2   8   1      759.44      754.22     30.90 o
  -1   8   1     3727.13     3697.75    117.44 o
   0   8   1     3475.89     3314.30    106.95 o
   1   8   1     3912.26     3786.67    114.91 o
   2   8   1      812.99      808.40     30.44 o
   3   8   1     2233.26     2173.38     73.01 o
   4   8   1     2225.90     2141.17     75.66 o
   5   8   1      259.74      282.60     45.23 o
   6   8   1      407.05      447.43     94.50 o
   7   8   1      641.48      614.47     48.85 o
   8   8   1      501.56      491.91     55.50 o
   9   8   1      295.65      295.59     49.79 o
  -8   9   1      270.17      243.31     50.66 o
  -7   9   1      864.85      947.71     69.94 o
  -6   9   1     1229.14     1182.64     76.01 o
  -5   9   1     1132.61     1301.15    105.60 o
  -4   9   1     2007.82     1963.27     76.72 o
  -3   9   1       74.83       64.95     18.37 o
  -2   9   1     1134.43     1056.88     41.90 o
  -1   9   1      354.82      341.58     22.99 o
   0   9   1      625.48      630.37     27.89 o
   1   9   1      373.13      373.73     21.17 o
   2   9   1     1069.33     1004.69     40.00 o
   3   9   1      102.37      103.49     18.11 o
   4   9   1     2314.21     2152.90     74.85 o
   5   9   1     1235.23     1187.00     69.78 o
   6   9   1     1229.65     1150.41     77.17 o
   7   9   1      756.33      786.29     65.88 o
   8   9   1      285.24      263.26     61.53 o
  -7  10   1      304.30      248.27     52.33 o
  -6  10   1      232.74      190.21     53.17 o
  -5  10   1      275.29      248.00     44.69 o
  -4  10   1      426.20      476.43     40.80 o
  -3  10   1      330.30      315.38     30.44 o
  -2  10   1     2060.21     1976.69     75.03 o
  -1  10   1       63.49       86.44     20.98 o
   0  10   1     1359.51     1362.56     55.90 o
   1  10   1       27.77       35.13     19.73 o
   2  10   1     2220.97     2135.84     85.34 o
   3  10   1      326.84      346.98     28.54 o
   4  10   1      350.75      333.02     36.10 o
   5  10   1      250.67      206.33     37.94 o
   6  10   1      155.24       75.60     43.16 o
   7  10   1      294.17      289.74     66.40 o
  -6  11   1      981.49     1012.07     88.87 o
  -5  11   1      617.82      606.43     60.78 o
  -4  11   1      189.34      145.80     38.93 o
  -3  11   1      767.02      757.13     46.62 o
  -2  11   1      328.75      356.61     33.75 o
  -1  11   1       10.00       51.58     27.38 o
   0  11   1      105.30      152.69     30.48 o
   1  11   1        4.10       32.96     27.62 o
   2  11   1      373.02      439.46     39.86 o
   3  11   1      788.19      761.49     48.89 o
   4  11   1      195.01      199.60     34.69 o
   5  11   1      531.77      380.54    115.35 o
   6  11   1      815.44      795.55     85.68 o
  -5  12   1      334.36      386.62     68.92 o
  -4  12   1       23.47        9.06     40.35 o
  -3  12   1      308.48      356.34     44.63 o
  -2  12   1       99.18      120.75     35.58 o
  -1  12   1      226.71      248.21     35.89 o
   0  12   1        4.63       13.63     31.40 o
   1  12   1      358.67      395.34     40.33 o
   2  12   1       44.64       55.85     38.39 o
   3  12   1      372.26      418.49     45.37 o
   4  12   1       29.81       45.00     53.96 o
   5  12   1      357.64      362.65     69.93 o
  -3  13   1      137.28       99.40     77.58 o
  -2  13   1     1423.54     1435.09     89.35 o
  -1  13   1      176.24      196.84     43.04 o
   0  13   1      102.43      156.92     42.50 o
   1  13   1      207.40      146.06     44.74 o
   2  13   1     1314.94     1355.36     91.82 o
   3  13   1      121.63      122.62     44.33 o
   0   0   2        6.12       29.61      2.90 o
   1   0   2       13.26       22.20      2.49 o
   2   0   2    46022.51    43452.41   1136.43 o
   3   0   2    14228.42    13825.75    363.47 o
   4   0   2     1174.99     1053.91     33.23 o
   5   0   2      737.10      701.34     28.35 o
   6   0   2     1459.17     1466.87     53.57 o
   7   0   2      388.04      440.09     22.76 o
   8   0   2     2665.94     2839.91    107.63 o
   9   0   2       52.29       38.71     33.09 o
  10   0   2      104.01      185.04     42.53 o
  11   0   2        0.28       27.38     43.90 o
 -11   1   2      643.06      739.62    101.40 o
 -10   1   2      766.08      810.04     77.59 o
  -9   1   2     1197.83     1267.30    120.82 o
  -8   1   2     1320.38     1307.02     74.58 o
  -7   1   2     1195.43     1083.57     66.52 o
  -6   1   2     4554.78     4526.44    142.98 o
  -5   1   2     7179.98     7057.15    203.63 o
  -4   1   2     7486.54     7425.44    220.47 o
  -3   1   2     3450.10     3408.94     90.98 o
  -2   1   2     4939.23     5292.62    123.32 o
  -1   1   2    10545.52    10927.13    239.09 o
   0   1   2       51.32       68.08      4.22 o
   1   1   2    10571.21    10782.45    346.25 o
   2   1   2     4528.51     4896.05    118.52 o
   3   1   2     3276.36     3258.72     89.30 o
   4   1   2     8062.10     8001.52    251.63 o
   5   1   2     6945.88     6946.09    218.42 o
   6   1   2     4413.54     4421.13    137.34 o
   7   1   2      859.23      888.54     38.80 o
   8   1   2     1297.83     1278.57     59.24 o
   9   1   2     1060.74     1161.06     86.13 o
  10   1   2      687.55      702.30     64.24 o
  11   1   2      581.36      742.29     95.19 o
 -11   2   2       74.21       69.86     45.97 o
 -10   2   2      759.08      859.65    133.37 o
  -9   2   2     2417.63     2425.82    162.57 o
  -8   2   2      336.65      330.62     32.40 o
  -7   2   2      161.26      168.77     18.68 o
  -6   2   2     2252.47     2287.08     94.06 o
  -5   2   2     5377.06     5013.08    153.12 o
  -4   2   2     7582.44     7398.87    208.49 o
  -3   2   2     2337.28     2344.42     73.72 o
  -2   2   2     2287.22     2312.88     74.46 o
  -1   2   2    22461.47    22527.76    616.32 o
   0   2   2    30899.26    29453.27    817.64 o
   1   2   2    22117.68    22123.03    594.23 o
   2   2   2     1820.59     1983.91     51.30 o
   3   2   2     2611.40     2669.68     75.17 o
   4   2   2     7213.94     7012.31    214.98 o
   5   2   2     4729.88     4674.64    147.27 o
   6   2   2     2276.88     2216.96     77.20 o
   7   2   2      207.81      177.95     17.94 o
   8   2   2      312.04      295.23     27.63 o
   9   2   2     2529.28     2484.27    150.22 o
  10   2   2      762.88      921.71     66.88 o
  11   2   2       81.63      134.50     45.73 o
 -10   3   2      399.72      474.79     66.38 o
  -9   3   2      132.20      106.84     35.82 o
  -8   3   2     1352.57     1353.11     84.70 o
  -7   3   2     2767.54     2567.93    119.73 o
  -6   3   2      412.70      398.54     19.42 o
  -5   3   2      196.70      199.08     13.66 o
  -4   3   2     1633.20     1677.59     57.11 o
  -3   3   2     8118.91     7961.15    247.30 o
  -2   3   2     8664.21     9200.59    241.95 o
  -1   3   2     7266.68     7249.15    203.27 o
   0   3   2     4393.36     4675.36    119.25 o
   1   3   2     7069.25     7414.91    186.60 o
   2   3   2     8913.75     8991.29    238.39 o
   3   3   2     8520.86     7972.09    251.83 o
   4   3   2     1929.53     1855.93     63.79 o
   5   3   2      130.81      108.20     13.04 o
   6   3   2      429.47      422.97     26.96 o
   7   3   2     2612.28     2574.99     92.92 o
   8   3   2     1544.51     1574.95     67.06 o
   9   3   2      195.39      202.69     35.60 o
  10   3   2      356.59      370.85     48.03 o
 -10   4   2      199.23      249.39     46.72 o
  -9   4   2       42.19       55.48     38.20 o
  -8   4   2       55.01       51.01     29.93 o
  -7   4   2     2108.96     2105.33    111.26 o
  -6   4   2     3573.58     3412.13    110.88 o
  -5   4   2      382.22      391.29     28.40 o
  -4   4   2      934.77      922.41     31.43 o
  -3   4   2        0.49       18.84      9.29 o
  -2   4   2     1039.30     1051.44     36.55 o
  -1   4   2     3828.95     3791.08    108.01 o
   0   4   2     3170.21     3336.55     86.02 o
   1   4   2     4036.98     3976.64    111.34 o
   2   4   2     1310.35     1295.19     36.68 o
   3   4   2        7.48        9.18      6.92 o
   4   4   2      841.06      788.68     30.28 o
   5   4   2      482.25      429.01     21.14 o
   6   4   2     3337.92     3318.96    122.67 o
   7   4   2     2046.31     2066.66    113.31 o
   8   4   2       64.48       72.19     23.89 o
   9   4   2       37.23       18.57     35.60 o
  10   4   2      254.91      288.43     46.27 o
 -10   5   2      691.46      719.54     67.44 o
  -9   5   2      872.51      876.56     66.72 o
  -8   5   2     1479.96     1394.74    128.32 o
  -7   5   2      953.25      891.57     58.18 o
  -6   5   2      176.28      185.69     16.08 o
  -5   5   2     2199.40     2323.16     73.50 o
  -4   5   2     5950.30     5618.93    201.13 o
  -3   5   2     2350.17     2315.99     69.12 o
  -2   5   2      364.80      409.80     25.24 o
  -1   5   2     2838.70     2992.61     96.62 o
   0   5   2     4187.65     4406.50    113.03 o
   1   5   2     3126.45     3283.85     82.68 o
   2   5   2      499.26      523.99     19.20 o
   3   5   2     2240.05     2210.86     65.63 o
   4   5   2     5876.37     5539.70    176.84 o
   5   5   2     2363.43     2288.87     78.40 o
   6   5   2      144.86      128.65     17.99 o
   7   5   2      913.30      875.82     44.84 o
   8   5   2     1531.69     1454.09     99.40 o
   9   5   2      909.46      910.15     73.14 o
  10   5   2      738.14      890.97     91.26 o
 -10   6   2      613.30      641.67     64.52 o
  -9   6   2      732.92      693.16     61.19 o
  -8   6   2      788.37      773.26     62.02 o
  -7   6   2      786.60      724.51     68.31 o
  -6   6   2      400.94      446.26     45.05 o
  -5   6   2     1118.66     1096.47     39.75 o
  -4   6   2      737.20      683.32     33.31 o
  -3   6   2     2221.49     2211.21     75.07 o
  -2   6   2     1163.16     1156.15     40.18 o
  -1   6   2     1260.94     1343.63     40.28 o
   0   6   2     8208.69     8336.05    241.37 o
   1   6   2     1034.64     1097.61     37.91 o
   2   6   2     1110.21     1129.88     37.22 o
   3   6   2     2468.41     2485.23     74.38 o
   4   6   2      783.72      719.59     35.45 o
   5   6   2     1004.83      953.70     38.73 o
   6   6   2      330.16      298.78     34.23 o
   7   6   2      824.23      815.96     49.38 o
   8   6   2      844.31      919.88     54.00 o
   9   6   2      681.02      766.16     57.21 o
  10   6   2      567.99      656.39     74.06 o
  -9   7   2      275.03      289.65     61.42 o
  -8   7   2      306.48      272.71     46.81 o
  -7   7   2      818.95      803.47     60.57 o
  -6   7   2     2142.83     2190.23     97.61 o
  -5   7   2      878.11      912.19     57.12 o
  -4   7   2      395.66      433.18     47.12 o
  -3   7   2     1590.99     1663.78     55.88 o
  -2   7   2     3533.28     3372.47    102.53 o
  -1   7   2     2392.30     2341.86     73.90 o
   0   7   2      248.21      291.77     15.46 o
   1   7   2     2552.67     2414.36     74.60 o
   2   7   2     3230.26     3166.47     98.65 o
   3   7   2     1402.59     1441.79     45.42 o
   4   7   2      537.23      520.61     34.10 o
   5   7   2      870.21      870.37     54.52 o
   6   7   2     2247.55     2195.15    107.43 o
   7   7   2      751.61      700.66     51.47 o
   8   7   2      303.54      282.83     40.81 o
   9   7   2      241.24      217.60     43.63 o
  -9   8   2      647.50      644.36     73.92 o
  -8   8   2      894.49      934.74     71.07 o
  -7   8   2      516.05      498.78     51.96 o
  -6   8   2      355.00      379.11     38.20 o
  -5   8   2     1891.55     1650.15    100.48 o
  -4   8   2     1330.73     1259.16     54.08 o
  -3   8   2     2618.77     2506.05     86.80 o
  -2   8   2     3636.29     3710.45    110.29 o
  -1   8   2      289.35      303.18     19.50 o
   0   8   2      138.28      125.62     14.01 o
   1   8   2      394.89      428.88     19.53 o
   2   8   2     3539.37     3505.77    116.37 o
   3   8   2     2225.97     2172.71     72.65 o
   4   8   2     1312.69     1279.83     50.84 o
   5   8   2     1721.50     1605.35     86.16 o
   6   8   2      339.74      414.83     98.89 o
   7   8   2      431.23      456.54     44.02 o
   8   8   2      936.93      997.57     91.76 o
   9   8   2      567.54      557.83     75.90 o
  -8   9   2       63.73       31.14     47.05 o
  -7   9   2       51.50       55.37     41.78 o
  -6   9   2      270.87      270.10     44.50 o
  -5   9   2     2944.23     2994.67    158.07 o
  -4   9   2      769.87      794.96     40.77 o
  -3   9   2      239.80      243.09     24.38 o
  -2   9   2      697.17      721.94     32.54 o
  -1   9   2     2733.82     2722.67     91.89 o
   0   9   2     2582.11     2467.88     83.41 o
   1   9   2     2735.75     2723.09     90.96 o
   2   9   2      681.00      671.73     32.36 o
   3   9   2      351.52      357.45     23.85 o
   4   9   2      773.35      778.01     38.72 o
   5   9   2     3405.94     3302.17    190.62 o
   6   9   2      244.70      216.95     47.92 o
   7   9   2       61.93       44.16     50.77 o
   8   9   2       73.57       19.52     55.90 o
  -7  10   2      290.31      239.70     50.29 o
  -6  10   2      285.65      263.59     48.57 o
  -5  10   2       24.42      -12.75     39.05 o
  -4  10   2     1177.50     1194.55     65.54 o
  -3  10   2      497.66      560.68     50.80 o
  -2  10   2     4120.19     4199.66    142.15 o
  -1  10   2     1050.97     1054.75     50.00 o
   0  10   2      412.85      412.49     28.09 o
   1  10   2     1145.19     1134.06     53.15 o
   2  10   2     4092.71     4046.60    146.56 o
   3  10   2      600.62      611.71     35.94 o
   4  10   2     1117.16     1096.66     53.24 o
   5  10   2       51.90       32.93     38.39 o
   6  10   2      327.36      348.51     50.96 o
   7  10   2      291.60      231.12     61.92 o
  -6  11   2      375.66      418.33     67.00 o
  -5  11   2      135.80      141.60     46.16 o
  -4  11   2      460.82      392.49     44.01 o
  -3  11   2     1308.51     1501.65    113.42 o
  -2  11   2      901.06      963.32     51.38 o
  -1  11   2      569.93      595.74     39.50 o
   0  11   2       54.88       44.60     24.85 o
   1  11   2      531.44      555.87     39.98 o
   2  11   2      791.54      746.96     59.35 o
   3  11   2     1403.03     1409.60     80.27 o
   4  11   2      447.08      418.04     43.93 o
   5  11   2      176.38       93.56     53.94 o
   6  11   2      296.16      199.97     64.35 o
  -5  12   2      539.22      546.09     87.13 o
  -4  12   2      534.57      535.72     67.05 o
  -3  12   2       24.81       81.39     57.79 o
  -2  12   2       96.68      109.38     34.59 o
  -1  12   2      496.74      531.65     44.83 o
   0  12   2     2591.26     2645.63    134.45 o
   1  12   2      421.75      439.95     48.39 o
   2  12   2       63.87       33.33     36.37 o
   3  12   2       16.42        8.95     38.89 o
   4  12   2      581.85      499.91     56.15 o
   5  12   2      537.26      567.63     75.41 o
  -3  13   2      246.02      183.88     65.69 o
  -2  13   2      218.30      166.66     49.61 o
  -1  13   2      751.37      727.18     67.79 o
   0  13   2      289.76      259.36     49.12 o
   1  13   2      689.58      676.00     61.90 o
   2  13   2      236.14      175.05     43.95 o
   3  13   2      246.41      255.48     49.53 o
   1   0   3     1714.54     1822.37     44.58 o
   2   0   3      859.51      773.96     20.94 o
   3   0   3     1322.17     1341.31     37.47 o
   4   0   3     2438.88     2228.36     64.59 o
   5   0   3      396.70      380.97     17.21 o
   6   0   3     6360.03     6335.08    199.55 o
   7   0   3       33.21       19.04     15.99 o
   8   0   3      333.68      357.66     28.15 o
   9   0   3     2408.36     2474.27    131.28 o
  10   0   3      427.38      511.44     61.37 o
  11   0   3       25.39       53.39     44.59 o
 -10   1   3      458.44      499.20     69.30 o
  -9   1   3     1168.32     1242.43    128.83 o
  -8   1   3     1846.17     1895.78    101.58 o
  -7   1   3      337.40      320.92     21.12 o
  -6   1   3     2277.28     2200.98     73.51 o
  -5   1   3     3884.77     3676.16    115.68 o
  -4   1   3      850.72     1035.88     30.07 o
  -3   1   3     5612.64     5746.78    147.23 o
  -2   1   3    13852.92    14137.83    356.64 o
  -1   1   3    10264.25    10885.15    243.44 o
   0   1   3      817.09      890.83     24.92 o
   1   1   3    11118.70    10953.90    337.93 o
   2   1   3    13342.07    13821.34    338.48 o
   3   1   3     5283.73     5511.49    149.38 o
   4   1   3      863.04     1019.94     32.12 o
   5   1   3     4317.04     4191.88    130.32 o
   6   1   3     2234.27     2297.31     76.59 o
   7   1   3      231.07      225.55     19.45 o
   8   1   3     1613.61     1773.02     80.35 o
   9   1   3     1447.95     1491.79     83.10 o
  10   1   3      502.08      499.26     51.48 o
 -10   2   3      522.61      649.54    101.31 o
  -9   2   3       26.43        8.23     37.50 o
  -8   2   3     1913.67     1933.47    174.55 o
  -7   2   3     1123.61     1203.72     51.71 o
  -6   2   3     1055.65     1044.00     38.19 o
  -5   2   3     5828.02     5782.93    171.56 o
  -4   2   3     2329.85     2304.22     61.90 o
  -3   2   3      289.45      346.28     15.34 o
  -2   2   3     6422.53     6917.83    167.05 o
  -1   2   3     4228.78     4302.02    111.15 o
   0   2   3     2789.13     3128.20     92.42 o
   1   2   3     4355.90     4435.11    128.35 o
   2   2   3     6505.32     6922.97    166.80 o
   3   2   3      411.22      461.44     15.13 o
   4   2   3     2533.12     2347.13     72.54 o
   5   2   3     6084.08     5864.24    181.66 o
   6   2   3     1052.67     1050.88     38.93 o
   7   2   3     1373.28     1406.13     50.35 o
   8   2   3     1781.53     1864.36     78.21 o
   9   2   3       59.57       76.94     33.72 o
  10   2   3      512.78      554.61     54.05 o
 -10   3   3      184.39      224.44     47.52 o
  -9   3   3      562.61      586.70     55.00 o
  -8   3   3      965.65      963.57     70.68 o
  -7   3   3     1842.16     1876.00    105.55 o
  -6   3   3     1965.74     2004.15     79.04 o
  -5   3   3      843.22      826.20     29.79 o
  -4   3   3     3555.01     3335.31    106.07 o
  -3   3   3     4118.39     3964.43    113.97 o
  -2   3   3     2692.76     2630.79     88.37 o
  -1   3   3    11596.51    11288.02    376.47 o
   0   3   3    14883.86    14779.41    415.04 o
   1   3   3    10808.25    11219.55    283.78 o
   2   3   3     2973.75     2834.60     73.65 o
   3   3   3     3583.93     3604.55    114.37 o
   4   3   3     3909.03     3519.35    105.44 o
   5   3   3      799.44      796.83     32.99 o
   6   3   3     2130.05     2134.84     72.28 o
   7   3   3     2081.51     2063.05     78.04 o
   8   3   3      753.71      788.53     45.58 o
   9   3   3      482.67      519.21     47.86 o
  10   3   3      195.24      242.35     43.84 o
 -10   4   3      633.50      680.85    115.61 o
  -9   4   3       41.05       71.95     39.94 o
  -8   4   3      309.63      245.38     40.72 o
  -7   4   3     4431.26     4040.66    149.39 o
  -6   4   3     2125.97     2122.57     88.13 o
  -5   4   3      435.72      493.38     28.10 o
  -4   4   3     5056.93     5105.15    157.35 o
  -3   4   3    11416.62    10961.96    332.23 o
  -2   4   3      791.91      813.68     30.34 o
  -1   4   3     2706.67     2694.09     95.83 o
   0   4   3    13770.47    13961.05    458.45 o
   1   4   3     2775.53     2802.31     87.59 o
   2   4   3      658.12      717.91     24.17 o
   3   4   3    10867.92    10426.56    297.04 o
   4   4   3     5173.07     5279.11    158.54 o
   5   4   3      444.16      474.58     32.89 o
   6   4   3     2029.69     1933.72     82.54 o
   7   4   3     4323.43     3863.90    157.86 o
   8   4   3      274.50      287.01     28.49 o
   9   4   3       44.63       47.81     35.45 o
  10   4   3      678.99      742.39     66.47 o
 -10   5   3      859.55      830.23     95.89 o
  -9   5   3      599.36      652.94     56.76 o
  -8   5   3      172.34      181.20     40.04 o
  -7   5   3     1591.33     1367.03    107.64 o
  -6   5   3     4094.10     3999.33    139.49 o
  -5   5   3      298.72      328.36     24.85 o
  -4   5   3     2973.85     3002.33     98.82 o
  -3   5   3     6667.86     6656.79    194.76 o
  -2   5   3      252.25      235.50     34.44 o
  -1   5   3     2403.23     2310.51     80.22 o
   0   5   3    17288.98    17198.72    468.45 o
   1   5   3     2492.80     2430.12     67.96 o
   2   5   3      116.71      148.44     11.76 o
   3   5   3     6764.95     6374.73    193.92 o
   4   5   3     3022.38     2892.07     89.09 o
   5   5   3      308.04      301.51     23.84 o
   6   5   3     4293.53     4196.20    145.24 o
   7   5   3     1341.94     1303.66     71.05 o
   8   5   3      178.15      146.24     29.76 o
   9   5   3      479.94      470.61     49.62 o
  10   5   3      916.06      992.28     93.61 o
  -9   6   3      450.99      491.05     53.69 o
  -8   6   3      719.83      743.04     64.57 o
  -7   6   3      854.18      818.09     57.17 o
  -6   6   3     1182.47     1333.19     69.94 o
  -5   6   3     1957.18     2017.75     72.96 o
  -4   6   3     5410.27     5286.15    181.47 o
  -3   6   3      980.22      968.01     36.56 o
  -2   6   3     3300.22     3146.26    111.86 o
  -1   6   3     3886.23     3751.66    112.29 o
   0   6   3     1768.94     1753.29     60.08 o
   1   6   3     3719.50     3556.62    111.78 o
   2   6   3     2796.47     2827.14     89.09 o
   3   6   3     1098.29     1116.12     34.75 o
   4   6   3     5562.59     5414.43    195.54 o
   5   6   3     2165.15     2083.82     75.47 o
   6   6   3     1337.91     1374.30     54.17 o
   7   6   3      825.44      772.05     45.24 o
   8   6   3      680.15      727.51     48.24 o
   9   6   3      337.83      365.35     47.28 o
  -9   7   3      204.43      185.47     47.50 o
  -8   7   3     1111.41     1229.46    130.20 o
  -7   7   3      265.54      283.24     42.20 o
  -6   7   3      178.81      151.95     23.73 o
  -5   7   3     2456.41     2532.79    102.89 o
  -4   7   3       96.51       95.26     17.81 o
  -3   7   3      242.93      279.60     31.10 o
  -2   7   3     5918.91     5798.28    181.30 o
  -1   7   3     2844.51     2688.86    100.09 o
   0   7   3      173.90      174.70     13.04 o
   1   7   3     2615.04     2585.59     82.64 o
   2   7   3     5260.95     5398.57    180.01 o
   3   7   3      306.79      343.18     17.20 o
   4   7   3      158.93      139.76     17.89 o
   5   7   3     2986.33     2972.33     99.34 o
   6   7   3      119.54      122.59     25.44 o
   7   7   3      298.28      340.76     64.90 o
   8   7   3     1133.04     1251.80    122.89 o
   9   7   3      211.33      204.79     61.44 o
  -8   8   3      273.97      300.47     48.40 o
  -7   8   3       18.46       22.94     37.22 o
  -6   8   3     1184.76     1249.40     78.81 o
  -5   8   3     2865.73     2826.51    126.22 o
  -4   8   3      169.44      167.54     21.08 o
  -3   8   3     1174.88     1229.59     46.41 o
  -2   8   3     2773.46     2822.40     97.89 o
  -1   8   3     2062.44     2073.52     70.39 o
   0   8   3        1.03        6.15     11.88 o
   1   8   3     2105.84     2070.91     65.48 o
   2   8   3     2870.85     2876.82     97.75 o
   3   8   3     1282.52     1220.89     44.81 o
   4   8   3      256.80      272.96     20.76 o
   5   8   3     2727.19     2765.97    117.87 o
   6   8   3     1283.86     1266.85     78.91 o
   7   8   3       27.10       24.97     39.19 o
   8   8   3      270.11      207.35     57.88 o
  -8   9   3       30.02       -6.66     46.19 o
  -7   9   3      412.95      455.49     51.92 o
  -6   9   3     1014.33     1029.42     77.23 o
  -5   9   3       34.67       40.87     27.77 o
  -4   9   3     1267.97     1225.61     53.45 o
  -3   9   3     1609.92     1680.39     72.24 o
  -2   9   3     1184.07     1143.39     47.66 o
  -1   9   3      911.92      907.29     40.11 o
   0   9   3     1084.12     1080.00     43.28 o
   1   9   3      844.88      837.54     36.18 o
   2   9   3     1047.36     1038.04     43.60 o
   3   9   3     1900.72     1876.15     67.96 o
   4   9   3     1181.79     1132.27     54.79 o
   5   9   3       51.27       60.02     29.10 o
   6   9   3      942.47      885.89     70.58 o
   7   9   3      396.42      385.02     63.63 o
   8   9   3       25.72        8.88     58.49 o
  -7  10   3      241.28      174.04     60.59 o
  -6  10   3      130.03       78.04     52.53 o
  -5  10   3      615.21      697.26     82.40 o
  -4  10   3      288.02      339.69     34.44 o
  -3  10   3      503.24      531.95     40.01 o
  -2  10   3      639.80      694.80     47.13 o
  -1  10   3      214.94      245.78     23.68 o
   0  10   3     1115.54     1098.26     47.17 o
   1  10   3      172.69      206.57     24.36 o
   2  10   3      661.17      637.48     38.43 o
   3  10   3      416.86      421.15     34.34 o
   4  10   3      254.89      298.44     32.89 o
   5  10   3      564.49      542.17     57.36 o
   6  10   3       84.77       67.29     52.13 o
   7  10   3      248.69      223.18     79.98 o
  -6  11   3        5.87      -10.37     56.79 o
  -5  11   3      449.49      458.70     66.88 o
  -4  11   3      487.85      528.41     51.41 o
  -3  11   3      110.79       99.87     42.72 o
  -2  11   3      301.78      348.09     38.50 o
  -1  11   3      889.39     1022.49     67.09 o
   0  11   3       89.75       71.19     25.91 o
   1  11   3      805.78      867.85     52.64 o
   2  11   3      197.96      198.38     33.43 o
   3  11   3      119.92      165.94     38.22 o
   4  11   3      542.71      499.77     52.72 o
   5  11   3      490.59      466.79     67.76 o
   6  11   3        9.51      -67.86     54.39 o
  -5  12   3       18.03      -33.46     69.09 o
  -4  12   3      718.33      612.75    104.55 o
  -3  12   3      210.51      251.95     69.07 o
  -2  12   3       84.02       59.20     53.82 o
  -1  12   3      184.44      156.38     42.15 o
   0  12   3      658.42      662.67     61.53 o
   1  12   3      236.80      278.76     45.38 o
   2  12   3       53.26       29.55     37.45 o
   3  12   3      222.99      253.76     44.43 o
   4  12   3      884.86      794.08     79.32 o
   5  12   3       11.65      -19.12     57.12 o
  -3  13   3      298.76      295.36     74.40 o
  -2  13   3       13.43       13.43     46.63 o
  -1  13   3      234.97      241.04     49.96 o
   0  13   3      793.30      863.37     74.18 o
   1  13   3      219.47      197.44     48.69 o
   2  13   3       17.70       51.75     43.02 o
   3  13   3      386.52      367.50     54.56 o
   0   0   4    11326.29    11740.78    385.94 o
   1   0   4    24067.79    24136.55    576.43 o
   2   0   4     1428.76     1612.70     38.60 o
   3   0   4     1119.13     1148.53     32.56 o
   4   0   4     3982.76     3797.10     99.60 o
   5   0   4    13214.14    12183.24    328.48 o
   6   0   4      646.85      650.35     24.36 o
   7   0   4      206.92      209.32     18.14 o
   8   0   4       91.63       72.12     24.09 o
   9   0   4      836.97      905.56     70.70 o
  10   0   4      167.97      234.67     45.85 o
 -10   1   4       42.38       25.82     40.75 o
  -9   1   4     1160.74     1209.76    112.53 o
  -8   1   4     2251.20     2377.22    172.01 o
  -7   1   4      795.01      768.06     30.80 o
  -6   1   4     2131.65     2080.48     74.54 o
  -5   1   4      243.53      232.15     12.68 o
  -4   1   4     4339.85     4292.34    112.74 o
  -3   1   4     3567.91     3588.40     93.89 o
  -2   1   4    11266.50    11365.48    284.00 o
  -1   1   4    13620.61    13906.38    320.28 o
   0   1   4     1225.87     1254.90     31.53 o
   1   1   4    13207.06    13255.50    344.36 o
   2   1   4    11288.38    11077.21    291.51 o
   3   1   4     3575.67     3483.71     96.24 o
   4   1   4     4616.62     4404.13    127.16 o
   5   1   4      254.18      222.76     14.77 o
   6   1   4     2439.74     2308.99     75.23 o
   7   1   4      828.85      824.71     36.39 o
   8   1   4     2354.02     2556.65    127.24 o
   9   1   4     1107.53     1215.82     90.45 o
  10   1   4       59.34       94.40     42.33 o
 -10   2   4      148.27      136.41     45.80 o
  -9   2   4      131.85      101.79     40.21 o
  -8   2   4      635.43      673.03     68.92 o
  -7   2   4     3604.72     3491.12    164.87 o
  -6   2   4     4547.62     4417.02    151.95 o
  -5   2   4        8.80       15.08      8.23 o
  -4   2   4     1856.92     1895.27     57.72 o
  -3   2   4    11963.56    11927.56    346.16 o
  -2   2   4    12382.15    12924.81    319.61 o
  -1   2   4     1366.39     1442.67     41.68 o
   0   2   4      180.01      209.22      8.64 o
   1   2   4     1906.55     1815.85     53.92 o
   2   2   4    12408.03    12994.82    357.81 o
   3   2   4    11334.57    11485.30    333.96 o
   4   2   4     2030.60     1964.27     57.85 o
   5   2   4        0.98        7.02     11.45 o
   6   2   4     4290.46     4125.91    138.32 o
   7   2   4     3577.00     3545.93    117.31 o
   8   2   4      759.13      747.53     41.60 o
   9   2   4      131.83      166.13     38.15 o
  10   2   4      128.57      173.49     42.64 o
 -10   3   4     1905.93     1999.10    121.34 o
  -9   3   4       89.12       78.32     39.46 o
  -8   3   4      662.57      694.82     75.90 o
  -7   3   4      441.83      458.70     23.89 o
  -6   3   4     1866.44     1732.85     61.80 o
  -5   3   4     1910.71     1999.49     68.80 o
  -4   3   4     3519.65     3529.97    116.63 o
  -3   3   4     1187.68     1269.30     37.31 o
  -2   3   4        8.94       30.46      8.88 o
  -1   3   4     5048.35     5255.32    179.37 o
   0   3   4    21933.37    21333.73    716.89 o
   1   3   4     5489.30     5441.19    174.93 o
   2   3   4       46.72       76.55      7.52 o
   3   3   4     1078.92     1175.05     41.36 o
   4   3   4     3760.82     3716.51    112.02 o
   5   3   4     1898.41     1873.09     63.51 o
   6   3   4     1578.71     1532.08     59.50 o
   7   3   4      490.14      469.40     27.53 o
   8   3   4      536.18      504.97     37.23 o
   9   3   4      114.67       76.24     37.03 o
  10   3   4     1804.84     2055.35    242.65 o
 -10   4   4      393.72      520.36     63.14 o
  -9   4   4      911.50     1042.78    110.43 o
  -8   4   4     2162.97     1948.51    145.78 o
  -7   4   4      462.10      449.96     32.54 o
  -6   4   4      724.35      786.08     38.98 o
  -5   4   4      796.27      794.79     30.77 o
  -4   4   4     5716.40     5667.20    164.86 o
  -3   4   4     2548.28     2579.49     73.57 o
  -2   4   4     4691.26     4716.62    171.67 o
  -1   4   4     1423.29     1505.75     61.80 o
   0   4   4      325.03      396.77     21.76 o
   1   4   4     1770.75     1875.36     57.24 o
   2   4   4     4437.38     4758.94    149.02 o
   3   4   4     2381.94     2404.32     68.14 o
   4   4   4     5924.28     5861.27    182.27 o
   5   4   4      854.22      788.66     37.40 o
   6   4   4      733.21      660.69     34.63 o
   7   4   4      618.82      568.65     39.80 o
   8   4   4     2149.33     2005.42    117.51 o
   9   4   4     1075.27     1102.25     84.48 o
  10   4   4      379.18      488.15     59.47 o
 -10   5   4      656.85      734.84     79.23 o
  -9   5   4      103.63       38.16     41.92 o
  -8   5   4      161.52      159.41     39.09 o
  -7   5   4     2603.19     2527.65    134.18 o
  -6   5   4     1514.30     1548.61     60.47 o
  -5   5   4      505.54      539.67     23.98 o
  -4   5   4      458.03      433.86     20.84 o
  -3   5   4      137.54      150.32     28.29 o
  -2   5   4     2649.82     2578.80     99.15 o
  -1   5   4     7154.47     6975.56    229.88 o
   0   5   4     1339.69     1379.27     67.28 o
   1   5   4     6557.22     6416.92    200.66 o
   2   5   4     2942.85     2941.49     90.35 o
   3   5   4      214.05      241.85     20.02 o
   4   5   4      503.03      496.77     21.44 o
   5   5   4      467.51      480.72     23.13 o
   6   5   4     1466.31     1331.41     62.39 o
   7   5   4     2741.02     2447.80    100.01 o
   8   5   4      212.34      220.78     33.92 o
   9   5   4      112.14       91.74     38.36 o
  10   5   4      685.63      914.04    102.78 o
  -9   6   4      149.51      111.12     44.49 o
  -8   6   4      130.61      140.20     38.57 o
  -7   6   4     1081.59     1095.01     67.36 o
  -6   6   4      518.91      564.18     31.56 o
  -5   6   4     2871.48     2875.92    112.82 o
  -4   6   4       31.30       36.95     13.39 o
  -3   6   4     3667.75     3595.93    116.37 o
  -2   6   4      715.06      725.70     34.33 o
  -1   6   4      106.55      112.96     12.87 o
   0   6   4      538.70      550.29     24.72 o
   1   6   4       82.38       83.85      8.24 o
   2   6   4      735.16      763.64     27.65 o
   3   6   4     3329.23     3304.14    110.01 o
   4   6   4       34.94       33.74     13.09 o
   5   6   4     2603.31     2552.51     91.42 o
   6   6   4      333.67      354.92     43.48 o
   7   6   4     1020.14     1018.13     54.27 o
   8   6   4      111.19      120.33     32.53 o
   9   6   4      172.21      110.75     54.61 o
  -9   7   4     1169.65     1342.07    139.33 o
  -8   7   4      340.33      327.90     47.69 o
  -7   7   4      165.48      149.58     37.39 o
  -6   7   4     1397.94     1303.90     64.24 o
  -5   7   4      538.96      550.25     32.01 o
  -4   7   4     2086.28     2153.14     94.76 o
  -3   7   4     2679.14     2709.69    115.50 o
  -2   7   4      151.09      182.55     20.76 o
  -1   7   4     2514.59     2392.04     92.84 o
   0   7   4     2055.51     2072.13     73.36 o
   1   7   4     2515.11     2388.68     78.23 o
   2   7   4      160.33      175.98     13.91 o
   3   7   4     3181.57     3180.79    102.45 o
   4   7   4     2255.00     2272.85     76.15 o
   5   7   4      448.53      463.76     32.90 o
   6   7   4     1407.48     1271.35     61.14 o
   7   7   4      135.81      141.43     30.08 o
   8   7   4      346.89      284.83     49.21 o
   9   7   4     1184.25     1197.29    115.28 o
  -8   8   4      166.21      134.63     43.29 o
  -7   8   4      300.82      317.47     43.08 o
  -6   8   4     1544.64     1546.99     73.41 o
  -5   8   4     1512.58     1503.20     90.92 o
  -4   8   4     1557.58     1382.60     65.16 o
  -3   8   4      226.23      304.47     44.22 o
  -2   8   4     2323.26     2305.47    101.82 o
  -1   8   4     1834.52     1762.03     71.81 o
   0   8   4     1000.06      988.08     43.46 o
   1   8   4     1714.56     1738.69     60.46 o
   2   8   4     2525.13     2441.27     83.58 o
   3   8   4      246.52      262.02     19.70 o
   4   8   4     1450.75     1475.06     55.58 o
   5   8   4     1362.86     1435.35     73.93 o
   6   8   4     1530.75     1471.09     91.12 o
   7   8   4      309.16      288.59     48.52 o
   8   8   4      165.03      164.25     59.96 o
  -8   9   4     1213.75     1040.16    124.25 o
  -7   9   4      152.08      174.16     53.88 o
  -6   9   4      255.30      264.99     53.56 o
  -5   9   4      139.95      104.66     34.47 o
  -4   9   4      736.19      685.84     45.10 o
  -3   9   4      879.68      839.09     46.66 o
  -2   9   4     3157.25     3151.07    117.98 o
  -1   9   4      733.96      798.01     47.43 o
   0   9   4        1.69        0.19     12.90 o
   1   9   4      753.58      861.24     36.55 o
   2   9   4     2839.69     2818.75    101.53 o
   3   9   4      802.14      796.60     44.41 o
   4   9   4      713.99      674.81     43.97 o
   5   9   4      246.46      277.01     36.59 o
   6   9   4      149.47      107.46     76.52 o
   7   9   4      122.25       78.79     54.65 o
   8   9   4     1271.74     1239.41     98.57 o
  -7  10   4      400.09      395.56     64.84 o
  -6  10   4       58.46        5.71     51.19 o
  -5  10   4      960.22      979.98     86.88 o
  -4  10   4     1105.84     1098.08     73.39 o
  -3  10   4      681.04      709.50     59.60 o
  -2  10   4      452.72      499.41     39.80 o
  -1  10   4     2159.65     2089.19     90.84 o
   0  10   4      639.10      691.42     41.61 o
   1  10   4     2379.18     2291.41     99.29 o
   2  10   4      398.00      469.13     36.28 o
   3  10   4      596.60      619.32     46.55 o
   4  10   4     1087.39     1057.32     66.56 o
   5  10   4      965.57      792.40     82.32 o
   6  10   4       67.60       41.81     53.03 o
   7  10   4      343.62      297.30     66.75 o
  -6  11   4      390.14      341.25     80.37 o
  -5  11   4      673.57      665.85     87.19 o
  -4  11   4      900.35     1049.15    122.39 o
  -3  11   4      115.67      144.45     48.71 o
  -2  11   4      151.45      114.92     45.45 o
  -1  11   4      436.79      448.85     40.26 o
   0  11   4     2418.76     2517.03    120.93 o
   1  11   4      366.22      346.58     41.16 o
   2  11   4      168.09      163.63     31.78 o
   3  11   4      158.21      210.31     34.06 o
   4  11   4      899.83     1051.75     75.20 o
   5  11   4      661.69      644.07     73.15 o
   6  11   4      447.66      368.81     78.15 o
  -4  12   4      191.33      199.47     58.66 o
  -3  12   4     2068.65     1995.41    149.40 o
  -2  12   4      901.48      800.95    101.53 o
  -1  12   4      352.75      400.43     50.32 o
   0  12   4       44.55       43.25     38.45 o
   1  12   4      308.12      306.21     46.76 o
   2  12   4      811.76      751.38     68.23 o
   3  12   4     1970.72     1781.59    116.68 o
   4  12   4      232.54      276.03     51.47 o
  -2  13   4      212.70      228.76     70.17 o
  -1  13   4      397.16      360.91     54.53 o
   0  13   4      367.78      311.93     52.96 o
   1  13   4      423.81      442.29     56.36 o
   2  13   4      271.42      252.04     50.11 o
   1   0   5      640.31      728.37     19.41 o
   2   0   5      751.76      764.18     21.39 o
   3   0   5     1010.37     1051.74     28.68 o
   4   0   5     3479.08     3171.09     89.39 o
   5   0   5       57.89       91.02     11.32 o
   6   0   5      786.24      780.74     28.89 o
   7   0   5      104.16      117.56     17.48 o
   8   0   5      819.64      801.40     58.28 o
   9   0   5      361.20      364.10     54.81 o
  10   0   5      393.88      465.87     57.78 o
 -10   1   5      713.96      884.58    124.15 o
  -9   1   5       53.57       66.65     39.19 o
  -8   1   5     1713.95     1666.60    104.41 o
  -7   1   5      741.92      782.12     37.11 o
  -6   1   5     2745.24     2655.24     80.01 o
  -5   1   5      631.98      596.86     22.50 o
  -4   1   5     1658.44     1692.91     48.83 o
  -3   1   5      107.31      115.66      9.63 o
  -2   1   5     2143.99     2136.43     56.08 o
  -1   1   5     1931.82     2009.41     51.14 o
   0   1   5    11651.21    11681.57    295.67 o
   1   1   5     1940.01     2000.43     51.48 o
   2   1   5     2106.01     2034.30     50.90 o
   3   1   5      193.11      225.12     12.07 o
   4   1   5     1575.01     1542.35     49.61 o
   5   1   5      625.67      566.11     23.89 o
   6   1   5     2875.02     2681.63     95.86 o
   7   1   5      992.18     1008.86     47.77 o
   8   1   5     1721.56     1627.85     75.75 o
   9   1   5       80.03       94.54     37.25 o
  10   1   5      767.68      900.80     65.81 o
 -10   2   5      374.75      452.06     70.70 o
  -9   2   5      798.45      795.96     90.37 o
  -8   2   5     1219.91     1132.02    102.06 o
  -7   2   5     2263.26     2153.98     85.08 o
  -6   2   5     1484.42     1482.34     64.76 o
  -5   2   5     2994.63     2953.62     94.03 o
  -4   2   5     3530.65     3605.57    109.97 o
  -3   2   5     4059.40     4145.82    116.77 o
  -2   2   5     1256.51     1292.85     39.25 o
  -1   2   5      160.07      180.20     10.15 o
   0   2   5       89.87      153.04      9.03 o
   1   2   5      196.81      214.34     10.10 o
   2   2   5     1595.07     1598.05     53.10 o
   3   2   5     4449.32     4438.09    129.02 o
   4   2   5     3466.64     3515.70    102.61 o
   5   2   5     3121.01     2990.04     90.99 o
   6   2   5     1747.83     1584.60     56.43 o
   7   2   5     2213.33     2213.04     74.37 o
   8   2   5     1248.47     1171.50     73.90 o
   9   2   5      757.93      780.48     91.89 o
  10   2   5      311.06      343.02     50.99 o
 -10   3   5      341.40      443.36     55.42 o
  -9   3   5     1876.27     1717.70    109.07 o
  -8   3   5      313.92      334.71     42.32 o
  -7   3   5     1071.04     1052.09     55.61 o
  -6   3   5      429.14      517.80     31.18 o
  -5   3   5     1797.05     1747.37     59.37 o
  -4   3   5      161.97      188.13     11.85 o
  -3   3   5     7132.91     7088.25    219.80 o
  -2   3   5     1997.98     2141.89     57.93 o
  -1   3   5    12825.28    12498.78    378.20 o
   0   3   5      438.12      502.25     19.63 o
   1   3   5    13191.84    12810.31    492.10 o
   2   3   5     1542.96     1735.28     61.92 o
   3   3   5     6847.38     6751.47    207.48 o
   4   3   5      195.82      213.98     17.87 o
   5   3   5     1777.83     1764.67     61.84 o
   6   3   5      475.27      509.24     37.42 o
   7   3   5      870.60      860.36     41.57 o
   8   3   5      311.63      327.13     35.19 o
   9   3   5     1759.74     1663.42    112.06 o
  10   3   5      319.65      378.53     50.03 o
 -10   4   5       45.63      -16.45     44.78 o
  -9   4   5      354.34      336.93     46.88 o
  -8   4   5      876.90      840.40     82.42 o
  -7   4   5      952.31     1044.33    102.47 o
  -6   4   5     3159.67     3150.63     98.04 o
  -5   4   5     5330.74     5089.51    161.94 o
  -4   4   5     2945.94     2972.12     99.99 o
  -3   4   5     1697.72     1661.11     62.00 o
  -2   4   5     7707.88     7775.57    228.41 o
  -1   4   5     4253.98     4241.90    151.28 o
   0   4   5     2253.16     1985.44     75.88 o
   1   4   5     3928.26     3932.42    165.39 o
   2   4   5     7547.07     7224.49    268.40 o
   3   4   5     1712.21     1714.63     55.23 o
   4   4   5     3201.07     3136.31    100.51 o
   5   4   5     5228.39     5067.67    163.24 o
   6   4   5     3142.29     2929.76    101.76 o
   7   4   5     1096.17     1108.62     53.22 o
   8   4   5      872.47      864.11     50.08 o
   9   4   5      257.36      266.66     44.45 o
  10   4   5       60.02       57.95     52.03 o
  -9   5   5      905.75      990.76     86.11 o
  -8   5   5     1369.28     1331.67    133.66 o
  -7   5   5     1093.47     1066.59     74.28 o
  -6   5   5       70.35       85.91     17.70 o
  -5   5   5     1330.64     1354.31     46.36 o
  -4   5   5      110.32      130.28     17.34 o
  -3   5   5     5782.50     5496.95    165.05 o
  -2   5   5     4704.16     4811.74    168.41 o
  -1   5   5     6366.28     6133.01    212.40 o
   0   5   5     1392.16     1396.61     55.45 o
   1   5   5     6400.42     6149.12    216.82 o
   2   5   5     4643.54     4874.28    159.65 o
   3   5   5     5460.24     5375.91    187.52 o
   4   5   5       99.40      107.33     13.66 o
   5   5   5     1360.81     1342.29     49.73 o
   6   5   5       98.90       76.61     18.69 o
   7   5   5     1135.99     1045.70     50.31 o
   8   5   5     1335.01     1390.86     70.08 o
   9   5   5      893.33     1105.35    179.67 o
  -9   6   5        8.54        7.29     41.12 o
  -8   6   5      486.89      511.07     55.69 o
  -7   6   5      177.45      235.66     36.74 o
  -6   6   5     4029.00     3847.87    155.49 o
  -5   6   5      424.12      438.16     22.76 o
  -4   6   5     6844.23     6663.74    216.55 o
  -3   6   5      322.00      353.61     34.48 o
  -2   6   5     8893.24     8859.07    310.16 o
  -1   6   5      890.87      912.35     39.29 o
   0   6   5     5296.90     5234.95    190.45 o
   1   6   5      905.53      910.72     41.17 o
   2   6   5     9262.10     9205.21    316.33 o
   3   6   5      367.43      395.35     21.42 o
   4   6   5     7061.07     6839.06    213.46 o
   5   6   5      445.52      458.08     25.81 o
   6   6   5     3699.67     3554.14    126.92 o
   7   6   5      193.72      223.55     29.72 o
   8   6   5      510.28      525.99     53.97 o
   9   6   5       13.41        8.55     54.73 o
  -9   7   5      311.38      230.74     93.67 o
  -8   7   5      383.11      331.98     81.46 o
  -7   7   5      800.54      889.52     58.99 o
  -6   7   5      600.24      593.83     61.87 o
  -5   7   5     1466.01     1474.14     75.48 o
  -4   7   5      464.03      505.36     27.58 o
  -3   7   5     3786.45     3604.31    130.07 o
  -2   7   5     1297.38     1345.09     59.48 o
  -1   7   5     2986.99     3062.46    114.17 o
   0   7   5     4741.09     4943.73    165.26 o
   1   7   5     3218.49     3204.94    107.80 o
   2   7   5     1464.83     1511.69     49.04 o
   3   7   5     3589.57     3711.63    122.29 o
   4   7   5      310.10      340.84     22.12 o
   5   7   5     1571.58     1542.14     63.73 o
   6   7   5      636.54      544.97     45.77 o
   7   7   5      799.42      708.41     62.52 o
   8   7   5      403.10      341.89     62.08 o
   9   7   5      320.45      305.94     65.13 o
  -8   8   5      757.88      701.11     73.09 o
  -7   8   5      560.66      579.23     65.62 o
  -6   8   5      379.90      441.26     62.79 o
  -5   8   5     1331.29     1227.16     83.12 o
  -4   8   5     1759.18     1572.21     80.68 o
  -3   8   5     1860.19     1952.24     83.06 o
  -2   8   5      677.02      703.63     38.67 o
  -1   8   5      424.23      469.37     36.82 o
   0   8   5      870.35      964.18     45.27 o
   1   8   5      406.56      398.25     23.48 o
   2   8   5      682.29      764.50     33.93 o
   3   8   5     2333.45     2284.17     87.57 o
   4   8   5     2058.46     2000.15     88.76 o
   5   8   5     1133.51     1078.96     66.05 o
   6   8   5      547.22      578.63     66.06 o
   7   8   5      543.33      542.96     65.18 o
   8   8   5      784.51      691.60     74.65 o
  -7   9   5      690.42      610.99     68.63 o
  -6   9   5      392.12      318.27     56.39 o
  -5   9   5       87.15      102.67     34.61 o
  -4   9   5      112.54      112.28     28.45 o
  -3   9   5      611.03      682.12     62.23 o
  -2   9   5      873.50      843.55     51.68 o
  -1   9   5     2475.01     2490.66     95.82 o
   0   9   5        5.28       -4.00     18.96 o
   1   9   5     2259.79     2298.04     92.51 o
   2   9   5      694.24      763.16     40.02 o
   3   9   5      578.24      695.84     41.68 o
   4   9   5      119.05      115.64     24.78 o
   5   9   5       73.49       54.96     38.99 o
   6   9   5      358.49      263.77     60.90 o
   7   9   5      538.13      487.77     75.30 o
  -6  10   5       35.30      -30.48     67.84 o
  -5  10   5     1205.32     1178.37     83.87 o
  -4  10   5      101.65       64.81     42.78 o
  -3  10   5      945.49     1062.33     66.58 o
  -2  10   5        1.84      -22.05     29.80 o
  -1  10   5      670.96      678.88     41.38 o
   0  10   5       70.53       85.39     24.71 o
   1  10   5      533.75      536.12     37.85 o
   2  10   5        8.36      -26.04     24.36 o
   3  10   5      921.11     1038.19     79.36 o
   4  10   5       81.89       44.62     31.83 o
   5  10   5     1193.37     1061.60     88.68 o
   6  10   5       40.84      -13.62     80.78 o
  -5  11   5      137.24      119.77     52.11 o
  -4  11   5       83.62       87.84     52.91 o
  -3  11   5      325.53      318.11     68.64 o
  -2  11   5      161.70      158.41     62.49 o
  -1  11   5      253.83      354.44     42.20 o
   0  11   5      325.52      322.71     39.67 o
   1  11   5      293.33      323.15     39.93 o
   2  11   5      218.85      241.07     36.36 o
   3  11   5      352.40      379.26     41.63 o
   4  11   5       79.59       92.55     41.00 o
   5  11   5      120.71       31.43     55.07 o
  -4  12   5      292.77      270.83     64.42 o
  -3  12   5      107.37      143.76     68.06 o
  -2  12   5      256.16      327.84     69.28 o
  -1  12   5      169.26      176.82     44.86 o
   0  12   5        4.24       27.10     37.96 o
   1  12   5      169.70      204.00     42.26 o
   2  12   5      285.34      315.73     47.43 o
   3  12   5       73.97       90.24     41.11 o
   4  12   5      326.69      345.52     52.58 o
  -1  13   5      367.36      427.98     59.15 o
   0  13   5      279.98      263.31     52.08 o
   1  13   5      385.69      441.07     58.16 o
   0   0   6     1950.68     2058.24     84.54 o
   1   0   6    10486.84    10424.78    259.28 o
   2   0   6       42.37       50.19      7.85 o
   3   0   6    29074.83    28293.47    732.70 o
   4   0   6       49.94       42.23      8.72 o
   5   0   6       14.90       21.61     11.92 o
   6   0   6      195.52      193.00     17.01 o
   7   0   6     4726.14     4292.08    145.53 o
   8   0   6      500.71      447.42     38.79 o
   9   0   6      167.47      228.87     44.01 o
  10   0   6      338.70      380.53     53.47 o
 -10   1   6      836.60      863.81    146.93 o
  -9   1   6      303.92      320.05     48.13 o
  -8   1   6      297.69      320.16     32.88 o
  -7   1   6     1519.54     1378.25     56.58 o
  -6   1   6     3648.64     3506.15    104.16 o
  -5   1   6      492.00      539.62     23.07 o
  -4   1   6     5269.09     5133.77    140.39 o
  -3   1   6     3410.68     3448.28     93.11 o
  -2   1   6     3805.68     3897.30    100.59 o
  -1   1   6     6126.72     6330.22    174.68 o
   0   1   6    11760.64    11782.66    313.00 o
   1   1   6     6263.58     6472.49    150.95 o
   2   1   6     4092.98     4047.81    104.69 o
   3   1   6     3540.63     3490.33     90.74 o
   4   1   6     5342.68     5016.51    140.40 o
   5   1   6      489.32      539.97     22.81 o
   6   1   6     3198.05     3026.99     94.06 o
   7   1   6     1386.05     1397.23     63.93 o
   8   1   6      347.08      392.74     39.48 o
   9   1   6      250.58      270.66     43.37 o
  10   1   6      710.04      810.78     98.65 o
 -10   2   6      380.69      449.91     60.42 o
  -9   2   6      779.69      867.43     96.16 o
  -8   2   6     1575.69     1430.08     77.53 o
  -7   2   6      129.02      124.32     21.91 o
  -6   2   6      139.11      167.42     16.49 o
  -5   2   6     7200.93     6965.18    202.42 o
  -4   2   6     6352.56     6303.84    184.68 o
  -3   2   6      100.43      108.10     10.04 o
  -2   2   6       92.49       86.91      9.00 o
  -1   2   6     8369.08     8248.06    209.71 o
   0   2   6      301.24      338.92     17.56 o
   1   2   6     7647.97     7682.80    209.30 o
   2   2   6       25.01       24.38      7.96 o
   3   2   6      115.47      117.47     16.65 o
   4   2   6     6043.36     5888.98    184.68 o
   5   2   6     6640.29     6281.44    210.61 o
   6   2   6      130.90      117.88     17.89 o
   7   2   6      107.96      116.75     21.28 o
   8   2   6     1669.53     1542.19     79.01 o
   9   2   6      758.93      820.73     59.10 o
  10   2   6      402.21      498.79     71.94 o
 -10   3   6      277.40      304.53     61.35 o
  -9   3   6      530.12      607.63     87.14 o
  -8   3   6     1844.12     1721.17     86.61 o
  -7   3   6      587.69      599.92     35.70 o
  -6   3   6       17.89       27.63     15.99 o
  -5   3   6      596.67      622.90     25.30 o
  -4   3   6      663.61      713.80     27.21 o
  -3   3   6     1813.41     1810.66     58.50 o
  -2   3   6    13437.70    13088.24    347.19 o
  -1   3   6       72.86       94.90     11.18 o
   0   3   6      386.56      431.89     18.78 o
   1   3   6       89.15       94.75      8.79 o
   2   3   6    13626.81    13015.28    392.46 o
   3   3   6     1913.45     1828.36     59.48 o
   4   3   6      660.59      721.98     42.08 o
   5   3   6      440.53      466.50     34.45 o
   6   3   6        3.90        8.72     16.60 o
   7   3   6      580.14      591.93     35.05 o
   8   3   6     1766.04     1851.54    103.03 o
   9   3   6      429.02      567.62     71.65 o
  10   3   6      315.97      423.19     59.20 o
  -9   4   6      107.96       76.59     39.97 o
  -8   4   6      171.05      145.43     37.79 o
  -7   4   6      287.35      311.11     28.50 o
  -6   4   6     4530.24     4503.30    176.56 o
  -5   4   6     1323.97     1346.76     50.27 o
  -4   4   6     2241.86     2227.97     78.00 o
  -3   4   6      344.39      347.88     19.12 o
  -2   4   6     2878.02     2891.57     84.76 o
  -1   4   6      932.74     1025.12     40.41 o
   0   4   6       70.68       44.63     10.89 o
   1   4   6     1238.04     1313.61     54.82 o
   2   4   6     2975.61     2945.74     93.27 o
   3   4   6      353.27      375.29     20.37 o
   4   4   6     2143.31     2026.76     75.58 o
   5   4   6     1304.03     1317.50     48.79 o
   6   4   6     4677.50     4452.68    159.38 o
   7   4   6      237.44      281.97     34.97 o
   8   4   6      194.45      165.87     33.16 o
   9   4   6      157.76      172.17     48.98 o
  -9   5   6     1940.46     2025.17    131.95 o
  -8   5   6      361.99      374.03     44.50 o
  -7   5   6      282.15      285.06     29.18 o
  -6   5   6       21.35        9.41     18.24 o
  -5   5   6     1097.46     1072.01     43.70 o
  -4   5   6      733.57      720.81     33.35 o
  -3   5   6     2531.61     2470.99     83.43 o
  -2   5   6     1223.80     1174.53     44.76 o
  -1   5   6      729.87      686.07     32.52 o
   0   5   6     3584.12     3438.11    135.97 o
   1   5   6      464.64      443.71     33.78 o
   2   5   6     1166.22     1196.50     45.33 o
   3   5   6     2820.10     2743.69     95.33 o
   4   5   6      763.90      770.30     43.79 o
   5   5   6      859.91      880.23     44.68 o
   6   5   6        4.04       -4.17     19.47 o
   7   5   6      295.57      300.79     34.40 o
   8   5   6      394.19      369.23     47.98 o
   9   5   6     1862.00     2325.59    322.13 o
  -9   6   6       32.54       12.19     51.13 o
  -8   6   6     1364.82     1475.22    201.38 o
  -7   6   6      101.18      141.67     26.70 o
  -6   6   6        2.91        8.84     26.99 o
  -5   6   6     3369.19     3222.43    121.36 o
  -4   6   6       81.66       97.37     20.68 o
  -3   6   6     1693.93     1630.03     56.95 o
  -2   6   6      264.51      327.13     31.47 o
  -1   6   6     2212.03     2222.73     83.54 o
   0   6   6      192.06      202.56     19.90 o
   1   6   6     2303.75     2291.35     88.95 o
   2   6   6      146.07      158.53     22.27 o
   3   6   6     1602.91     1634.46     62.91 o
   4   6   6      198.42      201.21     17.44 o
   5   6   6     3132.54     2893.05    117.06 o
   6   6   6       24.86        8.46     24.07 o
   7   6   6      109.05      110.79     37.72 o
   8   6   6     1382.62     1560.78    204.99 o
   9   6   6        9.74       15.84     55.14 o
  -8   7   6      485.38      442.91     63.24 o
  -7   7   6     1573.77     1508.76    141.54 o
  -6   7   6      275.31      298.63     35.86 o
  -5   7   6      136.60      169.70     28.54 o
  -4   7   6      810.33      751.69     39.42 o
  -3   7   6      242.12      220.01     22.66 o
  -2   7   6     1611.55     1673.10     62.69 o
  -1   7   6     2565.54     2634.81     96.54 o
   0   7   6      856.15      905.45     38.88 o
   1   7   6     2697.12     2573.06    106.47 o
   2   7   6     1331.83     1351.43     66.79 o
   3   7   6      255.16      290.58     20.34 o
   4   7   6      836.86      789.68     41.52 o
   5   7   6      117.22       91.27     28.33 o
   6   7   6      297.76      266.23     38.89 o
   7   7   6     1528.16     1412.17    104.15 o
   8   7   6      490.00      484.75     66.64 o
  -8   8   6      266.23      224.18     59.35 o
  -7   8   6     1009.05     1046.66    122.03 o
  -6   8   6       35.28       30.74     33.66 o
  -5   8   6       86.29       64.27     32.67 o
  -4   8   6     1162.56     1152.14     88.18 o
  -3   8   6     1839.00     1780.92     74.88 o
  -2   8   6      220.36      247.73     35.80 o
  -1   8   6      984.99     1038.96     52.17 o
   0   8   6       52.41       58.22     15.19 o
   1   8   6     1172.44     1186.25     49.76 o
   2   8   6      312.53      292.19     21.61 o
   3   8   6     1476.24     1449.72     73.94 o
   4   8   6     1175.35     1241.96     59.68 o
   5   8   6       95.51       70.65     34.23 o
   6   8   6       26.60      -26.07     48.95 o
   7   8   6      952.60     1012.37     85.63 o
   8   8   6      307.67      287.18     62.08 o
  -7   9   6      106.97       85.79     69.43 o
  -6   9   6     1738.94     1726.65    110.51 o
  -5   9   6      255.42      290.35     45.36 o
  -4   9   6     1066.70     1195.40     88.85 o
  -3   9   6      540.55      605.81     67.95 o
  -2   9   6      163.93      205.06     33.34 o
  -1   9   6       16.37        9.69     26.32 o
   0   9   6     5658.49     5421.60    234.48 o
   1   9   6       29.70       21.81     18.83 o
   2   9   6      218.66      241.26     24.15 o
   3   9   6      607.87      569.17     41.17 o
   4   9   6     1197.96     1390.07     95.84 o
   5   9   6      228.52      226.57     42.61 o
   6   9   6     1782.14     1780.22    119.68 o
   7   9   6       94.34       24.81     71.75 o
  -6  10   6      844.76      685.85     94.87 o
  -5  10   6      701.10      726.98     67.97 o
  -4  10   6      200.94      205.65     52.15 o
  -3  10   6     2055.09     2007.83    129.60 o
  -2  10   6      495.30      477.34     57.43 o
  -1  10   6     2671.55     2743.58    139.91 o
   0  10   6       39.41       42.00     25.58 o
   1  10   6     2551.02     2607.92    124.64 o
   2  10   6      573.82      568.19     40.95 o
   3  10   6     2032.13     2064.40    110.80 o
   4  10   6      224.08      263.27     37.26 o
   5  10   6      722.15      826.78    166.99 o
   6  10   6      935.68      899.45    135.81 o
  -5  11   6       12.95       -4.99     49.28 o
  -4  11   6      510.74      437.08     65.57 o
  -3  11   6        5.51      -28.91     60.43 o
  -2  11   6     1981.93     1984.88    232.36 o
  -1  11   6      399.58      373.61     51.78 o
   0  11   6      211.05      222.95     35.20 o
   1  11   6      343.16      324.84     38.81 o
   2  11   6     2092.38     2203.14    116.07 o
   3  11   6       12.21       -8.47     35.82 o
   4  11   6      544.82      492.13     55.19 o
   5  11   6       21.33        0.36     52.61 o
  -3  12   6      103.84      117.64     67.76 o
  -2  12   6      137.50      128.59     67.83 o
  -1  12   6     1049.87     1076.83    101.60 o
   0  12   6       40.64       44.08     38.52 o
   1  12   6     1039.15     1030.68     82.06 o
   2  12   6      114.25      106.02     40.32 o
   3  12   6      137.57      110.83     42.47 o
   1   0   7     8036.06     7973.94    211.09 o
   2   0   7     1637.79     1703.70     47.66 o
   3   0   7      939.97      965.79     29.88 o
   4   0   7     2550.04     2557.84     74.56 o
   5   0   7      247.91      237.95     17.04 o
   6   0   7      582.08      566.48     26.54 o
   7   0   7     2178.58     2193.09     79.48 o
   8   0   7      629.19      677.32     51.07 o
   9   0   7        8.77       17.65     39.35 o
  10   0   7       61.31       79.90     45.92 o
 -10   1   7     1020.69     1096.30    134.65 o
  -9   1   7       23.17        5.14     37.96 o
  -8   1   7     1837.30     1633.87     79.77 o
  -7   1   7     1318.79     1219.97     57.48 o
  -6   1   7      506.90      569.35     25.87 o
  -5   1   7      936.06      947.61     34.27 o
  -4   1   7     2875.20     2875.13     87.40 o
  -3   1   7     3470.38     3292.81     87.93 o
  -2   1   7      105.20      112.02      8.66 o
  -1   1   7     2609.00     2638.71     72.80 o
   0   1   7     5678.59     5486.06    147.96 o
   1   1   7     2661.36     2662.22     70.37 o
   2   1   7       53.46       75.37      8.77 o
   3   1   7     3325.90     3214.55     88.13 o
   4   1   7     3012.68     3016.62     82.41 o
   5   1   7      960.60      935.87     31.81 o
   6   1   7      490.72      551.57     26.86 o
   7   1   7     1244.58     1212.29     69.93 o
   8   1   7     1816.26     1702.52     90.96 o
   9   1   7       49.92       43.52     40.49 o
  10   1   7     1039.95     1140.82     80.87 o
  -9   2   7      629.52      697.27     94.71 o
  -8   2   7       33.27       61.80     29.17 o
  -7   2   7     1483.52     1478.97     64.32 o
  -6   2   7     2143.07     2249.93     85.00 o
  -5   2   7     1022.03     1053.01     35.01 o
  -4   2   7     1952.85     1963.29     59.83 o
  -3   2   7     2753.81     2623.50     81.67 o
  -2   2   7      685.80      666.98     24.45 o
  -1   2   7      170.90      166.64     10.42 o
   0   2   7     3967.61     3666.31    113.77 o
   1   2   7      176.91      176.81      9.89 o
   2   2   7      664.35      619.26     21.29 o
   3   2   7     3041.53     2870.95     81.26 o
   4   2   7     1998.63     1931.74     58.74 o
   5   2   7      772.82      796.49     42.79 o
   6   2   7     2480.88     2301.23     72.07 o
   7   2   7     1520.71     1319.68     65.64 o
   8   2   7       43.57       82.87     30.11 o
   9   2   7      681.21      817.29     91.43 o
  -9   3   7      597.77      724.31    104.75 o
  -8   3   7      125.43      136.10     29.83 o
  -7   3   7      917.13      912.87     51.96 o
  -6   3   7     1083.35     1063.38     47.03 o
  -5   3   7     1510.70     1472.45     50.18 o
  -4   3   7      943.44      974.85     35.37 o
  -3   3   7     5589.86     5436.13    158.21 o
  -2   3   7      994.54      993.93     32.32 o
  -1   3   7     8916.03     8658.99    263.21 o
   0   3   7      365.83      424.48     25.45 o
   1   3   7     9039.85     8735.38    249.46 o
   2   3   7      833.74      863.97     33.63 o
   3   3   7     6058.16     5621.51    174.07 o
   4   3   7      881.90      827.83     41.79 o
   5   3   7     1486.27     1445.50     51.32 o
   6   3   7     1128.62     1134.05     49.20 o
   7   3   7      958.27      992.57     69.43 o
   8   3   7      163.23      165.66     34.35 o
   9   3   7      677.74      778.67     73.46 o
  -9   4   7      413.33      428.59     50.30 o
  -8   4   7     1709.89     1775.81    180.87 o
  -7   4   7      283.95      352.44     29.82 o
  -6   4   7      414.82      461.53     27.15 o
  -5   4   7     2952.29     2963.75    101.50 o
  -4   4   7     3191.97     3106.00    106.22 o
  -3   4   7     1951.96     1972.25     61.92 o
  -2   4   7     8600.75     8493.12    244.73 o
  -1   4   7     1093.37     1090.97     41.77 o
   0   4   7     1409.02     1413.18     50.58 o
   1   4   7     1038.82     1053.20     50.21 o
   2   4   7     8761.93     9098.46    281.16 o
   3   4   7     1809.57     1792.73     63.20 o
   4   4   7     3359.01     3179.58    105.42 o
   5   4   7     2969.29     2806.86    101.52 o
   6   4   7      323.81      348.67     30.64 o
   7   4   7      257.16      281.94     34.02 o
   8   4   7     1869.40     1881.19    149.39 o
   9   4   7      370.25      383.29     60.58 o
  -9   5   7      973.48     1010.63    194.97 o
  -8   5   7      557.53      611.28     92.84 o
  -7   5   7      149.09      131.52     32.66 o
  -6   5   7      111.69      107.54     27.91 o
  -5   5   7     3989.75     3839.13    133.66 o
  -4   5   7       20.40       10.68     15.46 o
  -3   5   7     1282.30     1278.63     49.91 o
  -2   5   7     1534.28     1552.93     57.58 o
  -1   5   7     3833.89     3671.85    122.56 o
   0   5   7      768.68      774.76     33.98 o
   1   5   7     3470.80     3325.57    146.87 o
   2   5   7     1643.04     1757.49     65.02 o
   3   5   7     1018.28     1154.73     61.34 o
   4   5   7       39.08       31.84     14.18 o
   5   5   7     4096.23     3771.74    143.79 o
   6   5   7      125.71      100.80     27.38 o
   7   5   7      182.03      186.48     34.37 o
   8   5   7      521.34      515.99     63.90 o
   9   5   7      926.32     1141.42    226.47 o
  -8   6   7      505.67      539.28     85.14 o
  -7   6   7      463.17      491.82     45.47 o
  -6   6   7      989.67     1013.80     58.33 o
  -5   6   7      145.37      135.40     26.05 o
  -4   6   7     4328.30     4379.48    146.96 o
  -3   6   7      450.78      457.39     24.61 o
  -2   6   7     4842.51     4724.45    157.48 o
  -1   6   7     1436.40     1411.75     60.95 o
   0   6   7     3773.15     3744.29    148.12 o
   1   6   7     1545.53     1512.89     79.91 o
   2   6   7     5195.42     5008.76    201.02 o
   3   6   7      368.52      460.58     39.06 o
   4   6   7     4836.32     4531.80    160.13 o
   5   6   7      163.54       88.75     37.12 o
   6   6   7     1172.12     1097.11     70.54 o
   7   6   7      478.61      463.74     59.27 o
   8   6   7      467.11      559.80     66.59 o
  -8   7   7      259.65      182.93     54.59 o
  -7   7   7     1462.63     1415.57    187.53 o
  -6   7   7      102.68      106.35     31.85 o
  -5   7   7      177.85      173.27     29.54 o
  -4   7   7      308.95      347.30     29.89 o
  -3   7   7     5039.13     4794.89    151.88 o
  -2   7   7     1401.24     1399.65     58.46 o
  -1   7   7     1440.19     1442.44     58.04 o
   0   7   7     2606.92     2524.83    105.59 o
   1   7   7     1347.51     1377.68     66.49 o
   2   7   7     1089.16     1127.84     66.17 o
   3   7   7     4738.30     4479.81    202.26 o
   4   7   7      210.44      224.49     24.65 o
   5   7   7      109.13       69.56     30.66 o
   6   7   7      127.93      127.15     39.56 o
   7   7   7     1451.65     1428.87    145.78 o
   8   7   7      219.69      211.51     59.58 o
  -7   8   7      754.47      676.15    103.14 o
  -6   8   7     1152.20     1256.47    147.62 o
  -5   8   7      684.32      780.65     81.82 o
  -4   8   7     1003.00     1058.74     63.26 o
  -3   8   7      623.50      652.59     41.60 o
  -2   8   7      594.54      633.40     43.98 o
  -1   8   7      225.85      251.95     27.14 o
   0   8   7     2124.77     2128.23     96.15 o
   1   8   7      230.82      262.44     27.32 o
   2   8   7      626.82      606.85     37.40 o
   3   8   7      627.83      670.11     46.71 o
   4   8   7     1142.72     1291.02     94.39 o
   5   8   7      683.88      721.81     58.26 o
   6   8   7     1153.70     1141.88     80.71 o
   7   8   7      801.90      811.81    122.18 o
  -7   9   7      112.97      136.09     69.45 o
  -6   9   7      190.37      182.79     51.19 o
  -5   9   7      240.78      251.25     50.62 o
  -4   9   7     1214.71     1131.54     73.70 o
  -3   9   7      824.81      850.81     56.68 o
  -2   9   7      472.06      556.52     48.11 o
  -1   9   7      978.19     1131.08     92.38 o
   0   9   7        4.20       -0.28     27.52 o
   1   9   7     1062.79     1113.86     61.27 o
   2   9   7      452.23      480.76     36.08 o
   3   9   7      790.25      764.34     53.48 o
   4   9   7     1301.88     1301.05     83.44 o
   5   9   7      183.38      186.68     41.26 o
   6   9   7      188.34      192.49     55.25 o
   7   9   7      116.01       44.50     66.39 o
  -6  10   7      120.16       89.15     69.87 o
  -5  10   7      430.05      503.52     62.12 o
  -4  10   7        3.09       31.07     40.23 o
  -3  10   7      220.60      214.90     41.16 o
  -2  10   7      441.94      460.02     55.83 o
  -1  10   7      486.52      552.03     58.36 o
   0  10   7      212.38      259.52     44.79 o
   1  10   7      519.34      564.52     44.65 o
   2  10   7      592.19      577.60     53.42 o
   3  10   7      150.48      204.47     37.99 o
   4  10   7        6.27       15.46     35.27 o
   5  10   7      426.63      473.23     64.29 o
   6  10   7      118.24       62.72     56.05 o
  -4  11   7       25.68       52.94     44.69 o
  -3  11   7      508.66      683.66     74.56 o
  -2  11   7      243.51      217.66     62.93 o
  -1  11   7      602.34      699.67     66.18 o
   0  11   7      203.60      194.06     61.07 o
   1  11   7      636.83      645.27     60.43 o
   2  11   7      209.28      209.67     40.07 o
   3  11   7      479.53      521.71     55.97 o
   4  11   7       30.87       20.92     38.94 o
  -2  12   7      234.69      354.82     76.76 o
  -1  12   7      348.71      440.20     77.85 o
   0  12   7      305.31      291.05     67.33 o
   1  12   7      343.73      341.33     50.29 o
   2  12   7      199.03      252.12     46.95 o
   0   0   8     7362.05     6829.44    289.36 o
   1   0   8     6995.37     6818.15    173.77 o
   2   0   8       29.50       30.58      9.56 o
   3   0   8      857.38      917.63     29.90 o
   4   0   8      372.09      381.03     20.26 o
   5   0   8     7317.33     7225.19    206.88 o
   6   0   8      897.67      936.48     36.81 o
   7   0   8       11.92       37.21     23.78 o
   8   0   8      515.65      582.37     69.35 o
   9   0   8      540.47      593.41     68.34 o
  -9   1   8      385.64      480.56     53.34 o
  -8   1   8     1614.07     1498.70     95.76 o
  -7   1   8      860.17      902.53     65.72 o
  -6   1   8     2350.42     2482.83     77.59 o
  -5   1   8      167.71      153.44     16.69 o
  -4   1   8     3357.53     3415.22    100.11 o
  -3   1   8     4088.43     3977.13    105.98 o
  -2   1   8     6352.23     6275.51    164.48 o
  -1   1   8     1380.47     1340.27     43.38 o
   0   1   8      554.04      542.92     19.52 o
   1   1   8     1704.39     1648.04     48.90 o
   2   1   8     6054.08     6317.96    174.59 o
   3   1   8     4093.23     3858.63    118.09 o
   4   1   8     3408.39     3398.71     96.93 o
   5   1   8      147.77      148.18     15.33 o
   6   1   8     2181.27     2299.96     85.20 o
   7   1   8      915.92      960.37     61.34 o
   8   1   8     1385.96     1312.90     80.20 o
   9   1   8      462.86      546.67     66.01 o
  -9   2   8      544.55      587.78     88.19 o
  -8   2   8      688.54      661.89     64.65 o
  -7   2   8     1563.59     1613.58     92.12 o
  -6   2   8     1305.46     1398.38     60.70 o
  -5   2   8      208.51      218.64     18.59 o
  -4   2   8      803.27      870.17     29.37 o
  -3   2   8     6704.63     6586.37    183.23 o
  -2   2   8     3612.21     3469.18    103.72 o
  -1   2   8     5920.44     5638.19    166.23 o
   0   2   8       39.16       47.02      9.27 o
   1   2   8     5977.61     5782.89    155.55 o
   2   2   8     3602.97     3649.71     93.56 o
   3   2   8     6224.05     6191.97    182.95 o
   4   2   8      738.94      769.75     29.92 o
   5   2   8      344.88      354.38     19.85 o
   6   2   8     1259.98     1148.63     54.83 o
   7   2   8     1515.50     1494.66     75.17 o
   8   2   8      642.77      633.04     84.31 o
   9   2   8      521.93      554.21     64.17 o
  -9   3   8      219.58      266.64     59.72 o
  -8   3   8        2.93      -14.31     29.36 o
  -7   3   8      445.05      437.40     33.97 o
  -6   3   8      971.70     1033.89     67.10 o
  -5   3   8     3217.68     3221.84    111.14 o
  -4   3   8     3299.62     3339.87    104.78 o
  -3   3   8     1309.55     1249.81     40.67 o
  -2   3   8      483.33      475.89     20.86 o
  -1   3   8     2964.80     2918.98     87.96 o
   0   3   8     4968.28     4809.28    154.73 o
   1   3   8     2942.73     2877.29     87.34 o
   2   3   8      418.61      443.85     20.43 o
   3   3   8     1076.95     1099.10     49.34 o
   4   3   8     3621.99     3414.03    104.15 o
   5   3   8     3491.81     3390.19    111.00 o
   6   3   8      884.42      865.85     66.72 o
   7   3   8      442.72      535.83     55.79 o
   8   3   8        6.14      -11.48     34.61 o
   9   3   8      215.02      185.87     55.81 o
  -9   4   8      769.25      862.51    106.93 o
  -8   4   8     1188.44     1267.87    200.76 o
  -7   4   8      122.39      136.70     33.96 o
  -6   4   8       23.17       29.93     24.22 o
  -5   4   8       50.31       39.34     19.01 o
  -4   4   8     2504.58     2525.44     84.89 o
  -3   4   8     1693.45     1710.16     56.65 o
  -2   4   8      109.19      115.32     13.38 o
  -1   4   8     2286.79     2300.87     73.89 o
   0   4   8      149.70      197.42     14.23 o
   1   4   8     2327.14     2404.95     91.53 o
   2   4   8       64.67       73.58     12.32 o
   3   4   8     1515.34     1582.88     59.24 o
   4   4   8     2471.21     2321.80     84.73 o
   5   4   8       39.92       48.74     19.52 o
   6   4   8       14.33       16.08     27.18 o
   7   4   8       94.21      105.30     36.94 o
   8   4   8     1229.32     1347.46    165.05 o
   9   4   8      699.12      820.95    145.66 o
  -8   5   8      136.28      158.21     50.03 o
  -7   5   8     1690.20     1637.81    157.28 o
  -6   5   8      631.29      665.15     46.23 o
  -5   5   8     1037.83     1048.02     50.30 o
  -4   5   8      150.34      163.69     19.53 o
  -3   5   8      828.30      854.70     34.57 o
  -2   5   8     1506.45     1433.62     49.53 o
  -1   5   8      544.65      531.76     29.82 o
   0   5   8      349.57      427.67     33.61 o
   1   5   8      598.12      642.90     51.50 o
   2   5   8     1395.59     1365.49     65.21 o
   3   5   8      777.01      808.38     36.68 o
   4   5   8      111.31       88.27     18.91 o
   5   5   8     1064.10     1028.98     56.87 o
   6   5   8      651.16      609.13     47.65 o
   7   5   8     1562.46     1789.15    266.56 o
   8   5   8      138.60      196.45     53.96 o
  -8   6   8      581.58      612.62    111.40 o
  -7   6   8      360.41      372.15     43.85 o
  -6   6   8     1531.30     1523.21     93.27 o
  -5   6   8      122.98      135.85     27.08 o
  -4   6   8        5.85        0.97     21.43 o
  -3   6   8      416.09      452.33     25.97 o
  -2   6   8     1282.41     1259.85     51.50 o
  -1   6   8       26.11       38.73     16.13 o
   0   6   8     1719.24     1683.67     73.99 o
   1   6   8       44.11       29.85     24.76 o
   2   6   8     1395.73     1495.88     91.69 o
   3   6   8      441.04      472.14     41.00 o
   4   6   8       13.59      -18.62     18.77 o
   5   6   8      157.71      103.15     33.98 o
   6   6   8     1670.20     1592.26    179.73 o
   7   6   8      356.11      421.50    102.17 o
   8   6   8      621.32      779.06    151.04 o
  -7   7   8       65.19       35.76     59.98 o
  -6   7   8      332.64      360.20     50.40 o
  -5   7   8      776.70      718.58     55.16 o
  -4   7   8     1587.59     1660.81     80.31 o
  -3   7   8      975.04     1019.64     48.29 o
  -2   7   8     2353.93     2296.82     94.13 o
  -1   7   8      390.93      450.20     44.36 o
   0   7   8     1185.15     1214.71     66.71 o
   1   7   8      470.68      525.59     53.52 o
   2   7   8     2135.69     2100.85    128.93 o
   3   7   8      866.73      859.52     57.87 o
   4   7   8     1475.59     1510.18     81.76 o
   5   7   8      739.83      674.99     55.97 o
   6   7   8      292.14      307.39     46.72 o
   7   7   8       70.50       71.20     49.43 o
  -7   8   8      226.96      259.82     71.97 o
  -6   8   8      454.59      499.21     58.72 o
  -5   8   8     2225.45     2324.89    163.04 o
  -4   8   8      544.58      622.45     45.57 o
  -3   8   8      233.68      235.20     30.07 o
  -2   8   8      372.10      430.43     39.07 o
  -1   8   8     1497.55     1539.82     95.73 o
   0   8   8     2320.02     2205.65    130.15 o
   1   8   8     1404.36     1439.20     98.16 o
   2   8   8      333.43      287.76     46.96 o
   3   8   8      217.29      261.29     28.28 o
   4   8   8      516.34      543.13     44.89 o
   5   8   8     2016.41     1935.18    140.43 o
   6   8   8      454.71      564.47     78.47 o
   7   8   8      338.46      370.56     63.03 o
  -6   9   8      204.29      211.55     53.16 o
  -5   9   8      255.13      236.72     54.84 o
  -4   9   8      617.32      630.33     65.09 o
  -3   9   8     2495.85     2392.77    110.84 o
  -2   9   8     2033.67     2375.92    141.55 o
  -1   9   8       66.98       95.76     36.34 o
   0   9   8     1155.65     1185.12     80.25 o
   1   9   8      112.32       65.25     45.50 o
   2   9   8     2246.80     2319.22    134.16 o
   3   9   8     2430.53     2439.71    137.91 o
   4   9   8      767.24      829.98     63.05 o
   5   9   8      376.34      416.30     57.72 o
   6   9   8      147.17      183.41     58.22 o
  -5  10   8      344.36      375.50     59.29 o
  -4  10   8      267.35      356.27     57.27 o
  -3  10   8     1250.76     1329.65     78.52 o
  -2  10   8       68.08       74.56     44.04 o
  -1  10   8     1615.51     1817.42    135.63 o
   0  10   8      134.30      163.05     52.21 o
   1  10   8     1645.89     1775.30    132.71 o
   2  10   8      115.15       89.96     51.74 o
   3  10   8     1061.00     1035.81     98.62 o
   4  10   8      244.03      249.75     61.69 o
   5  10   8      362.85      409.92     88.27 o
  -4  11   8      902.35     1052.50     76.23 o
  -3  11   8       41.00       70.94     55.49 o
  -2  11   8      322.35      351.06     70.31 o
  -1  11   8      187.83      175.75     62.88 o
   0  11   8     1224.35     1214.84    108.00 o
   1  11   8      249.29      258.17     64.75 o
   2  11   8      260.50      192.42     62.48 o
   3  11   8       38.40       59.22     56.75 o
   4  11   8     1008.17     1109.70    103.24 o
  -1  12   8      175.97      185.27     71.34 o
   0  12   8       11.14      -41.53     60.26 o
   1  12   8      175.41      202.71     68.00 o
   1   0   9     4344.78     4002.62    117.96 o
   2   0   9      215.71      264.22     18.15 o
   3   0   9     2705.26     2579.15     80.06 o
   4   0   9       76.19       99.66     15.15 o
   5   0   9      477.91      506.68     27.30 o
   6   0   9      381.94      395.26     26.07 o
   7   0   9       44.84       28.87     25.38 o
   8   0   9        4.00       71.58     32.78 o
   9   0   9     2065.28     2260.97    146.40 o
  -9   1   9      465.67      516.26     81.38 o
  -8   1   9      530.26      554.06     53.52 o
  -7   1   9      661.00      749.33     91.00 o
  -6   1   9     1757.50     1859.35     87.49 o
  -5   1   9     3792.78     3711.06    114.17 o
  -4   1   9      340.34      380.69     19.54 o
  -3   1   9      525.96      550.65     23.62 o
  -2   1   9     2503.11     2548.13     70.96 o
  -1   1   9     2553.80     2599.43     74.48 o
   0   1   9        8.10       21.21      9.24 o
   1   1   9     2610.08     2569.92     78.25 o
   2   1   9     2602.71     2604.00     77.59 o
   3   1   9      506.88      557.54     22.48 o
   4   1   9      395.28      401.33     22.21 o
   5   1   9     3937.34     3751.42    118.87 o
   6   1   9     1848.19     1745.92     71.48 o
   7   1   9      641.46      707.93     41.49 o
   8   1   9      581.13      575.65     51.28 o
   9   1   9      496.90      512.67     65.78 o
  -9   2   9      315.09      352.53     52.30 o
  -8   2   9     1403.70     1485.77    131.25 o
  -7   2   9      985.19      957.87     85.79 o
  -6   2   9       86.45       90.80     21.09 o
  -5   2   9     1058.09     1073.21     42.48 o
  -4   2   9      652.18      693.69     31.79 o
  -3   2   9       60.93       76.42     13.90 o
  -2   2   9     4783.31     4778.86    135.41 o
  -1   2   9     2807.40     2786.92     92.46 o
   0   2   9      558.63      572.14     24.25 o
   1   2   9     3045.47     2952.06     92.29 o
   2   2   9     4519.77     4546.66    128.31 o
   3   2   9       21.68       36.67     11.72 o
   4   2   9      741.01      824.62     30.86 o
   5   2   9      956.94      982.37     41.14 o
   6   2   9       78.50       74.75     23.01 o
   7   2   9      942.26      934.53     53.48 o
   8   2   9     1520.70     1538.09     96.01 o
   9   2   9      312.25      385.42     60.51 o
  -8   3   9      612.73      672.80     73.48 o
  -7   3   9      293.44      348.20     57.08 o
  -6   3   9     1012.49     1127.58     83.91 o
  -5   3   9     1030.93     1050.35     44.78 o
  -4   3   9     1539.12     1632.26     59.41 o
  -3   3   9      929.58      956.08     38.40 o
  -2   3   9     1833.92     1897.79     61.71 o
  -1   3   9     1804.83     1718.44     57.33 o
   0   3   9     1159.76     1087.76     40.00 o
   1   3   9     1886.91     1805.93     60.41 o
   2   3   9     1947.27     2060.44     61.54 o
   3   3   9     1032.03     1074.28     45.44 o
   4   3   9     1779.71     1819.70     58.76 o
   5   3   9     1126.92     1112.37     46.44 o
   6   3   9      972.73     1000.01     49.27 o
   7   3   9      314.31      367.19     41.29 o
   8   3   9      615.83      676.58     83.92 o
  -8   4   9      156.48      143.63     39.42 o
  -7   4   9      981.28      995.78    133.01 o
  -6   4   9     1480.39     1428.83     80.49 o
  -5   4   9      851.46      872.64     58.86 o
  -4   4   9     1752.50     1862.94     59.91 o
  -3   4   9     1234.49     1224.01     46.69 o
  -2   4   9      367.20      379.41     19.75 o
  -1   4   9     2211.19     2170.46     72.79 o
   0   4   9     8560.46     8539.17    272.72 o
   1   4   9     2414.82     2418.54     78.59 o
   2   4   9      378.88      407.32     21.30 o
   3   4   9     1284.77     1348.86     49.17 o
   4   4   9     1429.55     1506.86     66.09 o
   5   4   9      843.68      818.95     42.20 o
   6   4   9     1311.21     1368.52    105.24 o
   7   4   9     1040.14     1193.26    103.35 o
   8   4   9      183.98      210.07     48.55 o
  -8   5   9      295.15      322.31     55.01 o
  -7   5   9     1796.45     1672.39     98.89 o
  -6   5   9     1144.02     1178.92     90.24 o
  -5   5   9        6.57       18.92     22.92 o
  -4   5   9     1893.15     1996.57     69.20 o
  -3   5   9     3952.30     4117.31    128.31 o
  -2   5   9     1122.71     1077.27     39.47 o
  -1   5   9      786.40      792.91     33.65 o
   0   5   9     2928.86     2902.70    112.56 o
   1   5   9      864.07      964.14     45.75 o
   2   5   9     1090.73     1100.30     54.74 o
   3   5   9     4128.06     4250.02    154.40 o
   4   5   9     1668.34     1667.97     76.16 o
   5   5   9        4.79        8.84     32.14 o
   6   5   9      971.71     1098.87    165.54 o
   7   5   9     1790.69     1824.73    150.53 o
   8   5   9      311.23      394.63    134.75 o
  -7   6   9      715.45      657.21     65.48 o
  -6   6   9      599.99      629.76     98.21 o
  -5   6   9      787.09      842.55     56.35 o
  -4   6   9      502.12      521.17     37.81 o
  -3   6   9      879.76      948.80     51.64 o
  -2   6   9     2052.12     2031.38     83.81 o
  -1   6   9     5133.21     5087.40    190.21 o
   0   6   9      914.02      923.76     49.06 o
   1   6   9     5350.39     5340.21    245.35 o
   2   6   9     2172.33     2269.42    130.94 o
   3   6   9     1017.50     1078.35     61.47 o
   4   6   9      507.13      491.38     42.40 o
   5   6   9      804.95      835.79     68.72 o
   6   6   9      586.90      583.04     88.77 o
   7   6   9      773.94      871.20    175.89 o
  -7   7   9       83.00       64.03     64.03 o
  -6   7   9      352.59      323.35     50.10 o
  -5   7   9     2110.13     2098.72    124.25 o
  -4   7   9      454.22      527.27     43.16 o
  -3   7   9       15.13       43.53     23.58 o
  -2   7   9      867.60      917.09     50.44 o
  -1   7   9     1159.76     1294.07     62.40 o
   0   7   9       11.16      -13.54     33.81 o
   1   7   9     1363.92     1371.23     90.95 o
   2   7   9      749.46      810.34     68.76 o
   3   7   9       28.88       50.74     35.04 o
   4   7   9      517.66      562.87     47.14 o
   5   7   9     1999.00     1993.59    138.27 o
   6   7   9      363.11      363.63     58.59 o
   7   7   9       82.97       51.88     51.14 o
  -6   8   9      357.29      344.26     55.88 o
  -5   8   9       85.03       58.79     46.20 o
  -4   8   9      545.95      538.13     48.83 o
  -3   8   9      353.33      411.79     39.64 o
  -2   8   9     1434.23     1542.94     85.93 o
  -1   8   9      968.40     1145.08     97.06 o
   0   8   9       16.30       -2.59     40.42 o
   1   8   9      998.81     1041.41     90.33 o
   2   8   9     1699.30     1609.95    116.83 o
   3   8   9      406.24      493.01     61.24 o
   4   8   9      549.28      486.76     47.95 o
   5   8   9      113.49      175.65     47.05 o
   6   8   9      414.89      428.61     67.46 o
  -5   9   9       13.58       42.57     48.52 o
  -4   9   9      544.05      543.91     60.91 o
  -3   9   9      991.70      971.83     63.16 o
  -2   9   9      894.37      944.56     64.01 o
  -1   9   9      327.07      334.14     79.96 o
   0   9   9     1447.07     1378.27    108.55 o
   1   9   9      307.54      335.19     55.86 o
   2   9   9      810.15      810.17     81.32 o
   3   9   9      970.13      996.47     88.32 o
   4   9   9      511.58      546.61     72.68 o
   5   9   9        5.87       -7.32     68.40 o
  -4  10   9      192.85      219.85     56.21 o
  -3  10   9      307.03      335.65     50.24 o
  -2  10   9      264.77      298.38     55.12 o
  -1  10   9      145.02      169.50     56.87 o
   0  10   9      743.98      772.98     83.64 o
   1  10   9      158.68      144.29     56.00 o
   2  10   9      262.10      320.84     61.64 o
   3  10   9      309.55      330.31     64.27 o
   4  10   9      133.45      180.90     61.53 o
  -2  11   9       26.34       -2.14     60.19 o
  -1  11   9      284.40      361.14     71.34 o
   0  11   9      181.33      146.37     64.62 o
   1  11   9      274.80      309.71     71.10 o
   2  11   9       39.18      116.78     61.63 o
   0   0  10      781.77      743.52     39.60 o
   1   0  10      694.33      706.83     28.34 o
   2   0  10    11388.68    10866.21    331.44 o
   3   0  10     1236.40     1184.54     44.51 o
   4   0  10      482.90      514.78     31.23 o
   5   0  10      214.14      256.66     25.15 o
   6   0  10       53.34       61.50     24.65 o
   7   0  10      377.82      452.27     47.74 o
   8   0  10     1921.46     1968.38    116.00 o
  -8   1  10      101.37      121.07     34.63 o
  -7   1  10      233.07      270.85     32.79 o
  -6   1  10     1068.63     1174.89     83.10 o
  -5   1  10     4870.25     4920.51    160.16 o
  -4   1  10     2768.54     2721.88     86.01 o
  -3   1  10      251.98      281.32     27.14 o
  -2   1  10     2764.97     2614.64    106.03 o
  -1   1  10     2900.61     2738.88     89.67 o
   0   1  10      588.77      577.81     24.33 o
   1   1  10     2688.76     2611.24     77.38 o
   2   1  10     2633.37     2565.38     89.89 o
   3   1  10      405.27      424.32     22.86 o
   4   1  10     2783.83     2782.03     92.03 o
   5   1  10     4943.58     4995.12    161.09 o
   6   1  10     1267.92     1248.71     57.10 o
   7   1  10      272.84      271.56     34.95 o
   8   1  10      149.47      139.09     41.03 o
  -8   2  10       91.67       91.80     39.06 o
  -7   2  10       77.37      111.17     35.51 o
  -6   2  10      929.56      973.77     90.02 o
  -5   2  10     1079.57     1092.00     61.60 o
  -4   2  10     2026.68     2118.42     68.50 o
  -3   2  10     3455.56     3387.21    107.67 o
  -2   2  10      288.61      328.37     29.16 o
  -1   2  10     2611.20     2478.74     83.44 o
   0   2  10     5015.48     4958.28    151.91 o
   1   2  10     2514.97     2427.14     79.97 o
   2   2  10      339.87      385.88     19.82 o
   3   2  10     3467.34     3557.54    109.78 o
   4   2  10     1690.74     1774.74     66.96 o
   5   2  10     1110.17     1054.07     48.91 o
   6   2  10      974.51      989.11     50.67 o
   7   2  10      119.03      136.26     38.14 o
   8   2  10       56.27       58.39     48.49 o
  -8   3  10      303.12      321.22     60.88 o
  -7   3  10     1988.81     1877.33    114.83 o
  -6   3  10      190.83      196.26     28.91 o
  -5   3  10      935.73      978.32     59.42 o
  -4   3  10      583.52      613.40     30.25 o
  -3   3  10     4113.04     4043.96    127.89 o
  -2   3  10      517.16      516.56     24.95 o
  -1   3  10      161.87      179.92     22.29 o
   0   3  10     1372.13     1357.96     49.45 o
   1   3  10      167.53      196.98     14.40 o
   2   3  10      484.05      503.17     23.56 o
   3   3  10     4265.84     4369.80    146.14 o
   4   3  10      621.60      603.58     32.27 o
   5   3  10      903.72      887.03     47.23 o
   6   3  10      185.78      196.00     35.40 o
   7   3  10     1968.37     2176.11    189.24 o
   8   3  10      302.78      318.14     60.59 o
  -8   4  10      181.55      198.60     42.46 o
  -7   4  10      975.79      985.93    129.61 o
  -6   4  10      425.98      474.47     40.54 o
  -5   4  10      243.24      230.57     29.50 o
  -4   4  10      482.95      527.73     29.77 o
  -3   4  10      929.81     1001.95     38.39 o
  -2   4  10       43.90       57.28     15.11 o
  -1   4  10     2388.04     2441.07     83.86 o
   0   4  10      607.47      584.79     33.05 o
   1   4  10     2641.61     2694.34     95.01 o
   2   4  10       28.31       48.58     20.44 o
   3   4  10      820.83      847.60     47.23 o
   4   4  10      379.26      399.86     33.41 o
   5   4  10      293.38      325.63     32.17 o
   6   4  10      474.28      617.60     84.04 o
   7   4  10      918.96     1087.53    150.72 o
   8   4  10      177.90      263.22     68.84 o
  -7   5  10      458.13      528.69    135.05 o
  -6   5  10       12.84       16.28     33.62 o
  -5   5  10      835.97      971.82     97.32 o
  -4   5  10     2248.53     2322.85     96.79 o
  -3   5  10      415.28      471.40     56.69 o
  -2   5  10      316.15      367.86     38.75 o
  -1   5  10      347.41      387.84     31.60 o
   0   5  10       19.54       32.54     22.80 o
   1   5  10      269.85      315.51     28.78 o
   2   5  10      309.02      351.49     29.91 o
   3   5  10      348.95      384.79     35.67 o
   4   5  10     2083.47     2100.94     91.53 o
   5   5  10      842.48      973.37    120.33 o
   6   5  10       10.81       20.67     37.33 o
   7   5  10      495.84      691.75    115.04 o
  -7   6  10       17.17        6.37     43.97 o
  -6   6  10      416.26      425.00     61.70 o
  -5   6  10       84.19       55.58     39.65 o
  -4   6  10      660.94      643.25     47.54 o
  -3   6  10      186.86      206.83     27.94 o
  -2   6  10      334.39      362.50     27.54 o
  -1   6  10      177.79      185.60     22.05 o
   0   6  10      713.52      807.29     49.74 o
   1   6  10      229.78      205.15     31.55 o
   2   6  10      357.42      387.26     39.32 o
   3   6  10      215.41      200.63     44.67 o
   4   6  10      699.11      646.87     62.14 o
   5   6  10       69.05       58.45     40.83 o
   6   6  10      365.26      382.76     77.26 o
   7   6  10       58.17       21.21     51.22 o
  -6   7  10     1288.33     1280.85    135.29 o
  -5   7  10      144.83      128.18     44.45 o
  -4   7  10      919.09      948.66     63.35 o
  -3   7  10     1033.44     1045.87     67.02 o
  -2   7  10      552.97      537.88     40.17 o
  -1   7  10      150.47      166.40     30.36 o
   0   7  10     1209.69     1046.68     65.87 o
   1   7  10      128.48      143.44     35.71 o
   2   7  10      548.87      556.35     55.16 o
   3   7  10     1097.74     1068.31     93.71 o
   4   7  10      863.29      913.66     83.28 o
   5   7  10      144.48      136.92     46.50 o
   6   7  10     1197.49     1264.78    105.24 o
  -6   8  10      374.53      322.31     56.72 o
  -5   8  10      243.50      223.13     51.86 o
  -4   8  10       93.25      111.47     46.81 o
  -3   8  10     1209.78     1246.26     69.27 o
  -2   8  10     1432.11     1504.97     84.44 o
  -1   8  10     1007.60      989.61     73.68 o
   0   8  10      108.65      114.08     40.35 o
   1   8  10     1023.89     1134.82     91.57 o
   2   8  10     1520.08     1514.88    112.61 o
   3   8  10     1136.30     1263.37    100.52 o
   4   8  10       48.96       76.58     49.58 o
   5   8  10      253.26      265.33     71.84 o
   6   8  10      421.45      380.86     81.86 o
  -4   9  10      366.73      398.15     62.27 o
  -3   9  10       71.00       63.41     44.06 o
  -2   9  10      611.26      573.51     54.25 o
  -1   9  10     1188.41     1183.80     85.66 o
   0   9  10       92.90      124.00     56.97 o
   1   9  10     1195.02     1357.54    105.46 o
   2   9  10      641.14      605.90     95.60 o
   3   9  10       73.66       93.98     54.61 o
   4   9  10      374.24      485.10     67.68 o
  -3  10  10      322.09      363.12     53.78 o
  -2  10  10      357.15      520.49     61.07 o
  -1  10  10      782.53      846.39     73.40 o
   0  10  10      439.19      473.77     71.19 o
   1  10  10      657.76      817.46     88.31 o
   2  10  10      390.06      370.12     77.75 o
   3  10  10      250.03      299.31     65.51 o
   1   0  11     3792.36     3450.92    128.83 o
   2   0  11       72.90       46.59     15.91 o
   3   0  11      908.45      925.23     44.26 o
   4   0  11        4.11        9.75     16.95 o
   5   0  11        1.62       17.83     20.66 o
   6   0  11      369.71      383.11     38.69 o
   7   0  11      777.66      808.80     57.74 o
   8   0  11       49.76       57.98     38.78 o
  -8   1  11      313.90      320.77     54.13 o
  -7   1  11      720.03      729.34     87.01 o
  -6   1  11       14.02       34.42     25.05 o
  -5   1  11      987.54     1015.33     63.86 o
  -4   1  11      731.64      776.76     41.13 o
  -3   1  11     1813.06     1780.21     67.63 o
  -2   1  11      819.44      790.85     41.18 o
  -1   1  11      106.55      107.45     18.23 o
   0   1  11      103.18      133.43     14.82 o
   1   1  11      127.95      168.47     23.17 o
   2   1  11      989.80      935.45     41.16 o
   3   1  11     1928.86     1918.63     66.75 o
   4   1  11      848.73      825.65     41.75 o
   5   1  11     1186.49     1237.99     55.14 o
   6   1  11       16.93       10.64     28.65 o
   7   1  11      768.12      818.82     55.53 o
   8   1  11      398.03      521.26     51.75 o
  -8   2  11      473.02      463.08     58.05 o
  -7   2  11      162.77      157.48     40.01 o
  -6   2  11      344.57      435.39     69.93 o
  -5   2  11     1020.70      937.56     60.29 o
  -4   2  11     1361.13     1304.53     52.41 o
  -3   2  11      114.49      135.87     18.46 o
  -2   2  11      276.10      294.59     24.51 o
  -1   2  11     1312.31     1314.38     51.88 o
   0   2  11     2651.02     2706.05    101.11 o
   1   2  11     1217.36     1202.11     51.36 o
   2   2  11      207.42      257.15     33.53 o
   3   2  11      146.87      159.77     23.21 o
   4   2  11     1041.12     1064.39     52.05 o
   5   2  11      812.05      827.97     46.32 o
   6   2  11      404.05      414.74     42.49 o
   7   2  11      189.33      214.52     40.41 o
   8   2  11      508.09      523.86     64.07 o
  -7   3  11      349.07      340.06     44.72 o
  -6   3  11     1729.45     1599.69    101.57 o
  -5   3  11      337.16      309.96     31.20 o
  -4   3  11     1450.16     1542.09     62.12 o
  -3   3  11       11.36       12.55     17.90 o
  -2   3  11     2667.19     2765.86     96.81 o
  -1   3  11      309.49      364.53     25.42 o
   0   3  11     2218.69     2090.04     77.89 o
   1   3  11      335.89      408.39     26.59 o
   2   3  11     2813.32     2759.11    114.11 o
   3   3  11       32.42       47.76     22.37 o
   4   3  11     1687.43     1712.06     81.73 o
   5   3  11      306.76      330.49     36.72 o
   6   3  11     1735.41     1973.29    115.09 o
   7   3  11      393.65      480.84     50.05 o
  -7   4  11      603.96      690.34    145.63 o
  -6   4  11      112.55      115.77     35.36 o
  -5   4  11      326.38      328.10     36.68 o
  -4   4  11      647.76      639.73     40.81 o
  -3   4  11     3354.13     3470.14    128.81 o
  -2   4  11     2496.56     2606.38     97.37 o
  -1   4  11     1850.06     1889.82     70.92 o
   0   4  11      655.12      676.68     37.89 o
   1   4  11     1700.12     1720.04     75.33 o
   2   4  11     2438.33     2541.49    102.74 o
   3   4  11     3481.95     3602.11    146.76 o
   4   4  11      696.03      664.46     48.00 o
   5   4  11      331.67      392.58     41.68 o
   6   4  11      114.38      159.30     46.60 o
   7   4  11      696.91      905.18    140.57 o
  -7   5  11       61.10       44.34     43.67 o
  -6   5  11     1159.06     1304.29    197.88 o
  -5   5  11     1575.40     1827.83    190.58 o
  -4   5  11     1485.32     1603.32     81.95 o
  -3   5  11      117.85      139.40     30.28 o
  -2   5  11      707.09      774.29     48.19 o
  -1   5  11     1326.51     1401.88     57.51 o
   0   5  11     3002.71     3090.20    129.56 o
   1   5  11     1459.53     1512.54     85.04 o
   2   5  11      721.90      810.74     49.18 o
   3   5  11      132.84      167.04     31.17 o
   4   5  11     1426.39     1545.71     91.88 o
   5   5  11     1646.84     1649.15    101.96 o
   6   5  11     1292.48     1324.93     88.86 o
   7   5  11       56.51       53.17     49.65 o
  -6   6  11      177.17      179.55     48.72 o
  -5   6  11      491.52      498.57     56.25 o
  -4   6  11      633.39      689.81     52.73 o
  -3   6  11     2323.79     2533.78    110.64 o
  -2   6  11      213.85      217.39     29.56 o
  -1   6  11     3390.87     3423.58    129.51 o
   0   6  11     1449.53     1387.06     75.65 o
   1   6  11     3297.93     3333.49    150.30 o
   2   6  11      214.60      277.25     38.44 o
   3   6  11     2333.14     2430.32    137.49 o
   4   6  11      676.32      694.97     67.59 o
   5   6  11      495.33      498.91     53.02 o
   6   6  11      154.61      146.28     47.29 o
  -5   7  11      420.05      417.96     55.94 o
  -4   7  11      868.65      822.26     67.62 o
  -3   7  11     1527.86     1639.20     90.66 o
  -2   7  11     1207.09     1332.11     75.51 o
  -1   7  11      163.09      165.16     43.61 o
   0   7  11      902.94      963.54     68.12 o
   1   7  11      209.61      170.40     41.02 o
   2   7  11     1195.48     1196.58    111.13 o
   3   7  11     1527.44     1516.27     98.74 o
   4   7  11      830.29      831.73     77.07 o
   5   7  11      440.68      504.04     97.21 o
  -5   8  11      623.67      622.20     68.58 o
  -4   8  11      269.41      230.46     55.07 o
  -3   8  11       47.88      107.47     48.79 o
  -2   8  11       43.71       45.62     38.72 o
  -1   8  11     1369.96     1325.92     86.78 o
   0   8  11      661.24      616.54     60.36 o
   1   8  11     1297.37     1295.98     99.78 o
   2   8  11       60.85       95.49     44.04 o
   3   8  11       56.15       28.10     51.86 o
   4   8  11      330.58      360.18     61.71 o
   5   8  11      595.03      722.49    144.35 o
  -3   9  11      126.06      169.72     54.05 o
  -2   9  11      274.76      294.07     49.95 o
  -1   9  11      201.69      242.32     51.51 o
   0   9  11       74.37      122.04     47.27 o
   1   9  11      265.11      298.60     51.61 o
   2   9  11      253.62      327.55     65.30 o
   3   9  11      115.11      160.18     58.75 o
  -1  10  11       59.93       89.25     50.83 o
   0  10  11     1166.87     1278.04    127.66 o
   1  10  11       54.91       21.39     58.69 o
   0   0  12     8164.66     7353.18    364.62 o
   1   0  12        4.04       -2.42     16.40 o
   2   0  12      724.70      667.11     45.14 o
   3   0  12      439.56      445.43     28.41 o
   4   0  12     2499.88     2323.86    110.31 o
   5   0  12       44.50       47.10     27.06 o
   6   0  12     2529.41     2460.28    112.39 o
   7   0  12      157.61      169.75     46.71 o
  -7   1  12     1401.51     1301.70    129.80 o
  -6   1  12      394.67      429.06     47.28 o
  -5   1  12      536.74      620.00     76.76 o
  -4   1  12      975.07      898.17     49.33 o
  -3   1  12     1880.82     1826.73     70.90 o
  -2   1  12      235.35      275.05     28.19 o
  -1   1  12     2696.76     2603.41    127.98 o
   0   1  12      587.21      574.20     33.93 o
   1   1  12     2843.98     2605.27     97.68 o
   2   1  12      335.24      340.26     24.32 o
   3   1  12     1802.67     1768.49     80.24 o
   4   1  12      971.11      972.55     47.79 o
   5   1  12      597.42      609.77     44.10 o
   6   1  12      315.81      342.00     40.77 o
   7   1  12     1258.35     1327.75     81.62 o
  -7   2  12      541.86      414.90     72.62 o
  -6   2  12      702.75      618.00     76.96 o
  -5   2  12      659.28      662.57     49.00 o
  -4   2  12     1233.52     1262.58     65.30 o
  -3   2  12      124.64      153.69     35.99 o
  -2   2  12     2330.67     2241.18     89.88 o
  -1   2  12     1167.20     1098.48     57.65 o
   0   2  12      230.89      262.33     36.98 o
   1   2  12     1325.96     1241.18     53.51 o
   2   2  12     2252.79     2133.90    109.05 o
   3   2  12      145.54      182.78     28.73 o
   4   2  12     1012.70     1065.89     58.70 o
   5   2  12      699.17      741.99     47.01 o
   6   2  12      620.08      723.24     53.59 o
   7   2  12      511.84      621.23     53.68 o
  -7   3  12       74.88       50.66     45.80 o
  -6   3  12      458.53      338.36     53.78 o
  -5   3  12     2706.67     2675.04    156.67 o
  -4   3  12       48.21       98.07     28.70 o
  -3   3  12       29.89       45.18     23.27 o
  -2   3  12      791.25      770.23     43.01 o
  -1   3  12     2478.61     2367.31     99.32 o
   0   3  12      626.11      598.37     35.34 o
   1   3  12     2449.79     2283.94    104.61 o
   2   3  12      739.52      835.43     60.68 o
   3   3  12       21.49        6.94     33.06 o
   4   3  12       74.17      117.42     37.99 o
   5   3  12     2592.31     2643.80    123.65 o
   6   3  12      524.89      588.32     80.85 o
   7   3  12       67.39      133.95     46.22 o
  -6   4  12      491.09      497.96     90.04 o
  -5   4  12      180.27      157.67     38.60 o
  -4   4  12      509.71      508.89     46.45 o
  -3   4  12     1419.95     1481.06     68.04 o
  -2   4  12      563.62      611.31     36.65 o
  -1   4  12      713.84      713.44     42.80 o
   0   4  12      373.26      384.52     41.13 o
   1   4  12      601.78      602.37     41.88 o
   2   4  12      444.05      468.31     37.83 o
   3   4  12     1390.25     1458.86     85.64 o
   4   4  12      475.97      509.35     52.44 o
   5   4  12      165.95      151.48     44.14 o
   6   4  12      564.33      658.18     59.34 o
  -6   5  12      913.59     1040.35    186.13 o
  -5   5  12      598.07      595.00     70.76 o
  -4   5  12       33.72       24.30     35.93 o
  -3   5  12      533.70      572.65     44.69 o
  -2   5  12      634.73      690.00     46.78 o
  -1   5  12      868.08      793.91     44.66 o
   0   5  12       60.53       40.82     27.94 o
   1   5  12      788.24      771.50     49.06 o
   2   5  12      661.57      780.23     54.61 o
   3   5  12      573.91      644.14     56.17 o
   4   5  12       47.13       46.54     42.08 o
   5   5  12      541.11      505.40     57.85 o
   6   5  12      913.39      964.97     77.19 o
  -5   6  12      831.70      808.77     69.89 o
  -4   6  12       11.25       25.29     39.43 o
  -3   6  12      434.96      481.65     42.52 o
  -2   6  12      946.85      961.83     63.30 o
  -1   6  12      170.75      135.34     34.95 o
   0   6  12       71.19       98.81     35.59 o
   1   6  12      177.56      165.36     38.90 o
   2   6  12      937.87      950.98     63.15 o
   3   6  12      401.69      473.81     55.16 o
   4   6  12        7.23       62.11     49.92 o
   5   6  12      946.48      999.94     85.45 o
  -4   7  12      956.02      993.59     78.05 o
  -3   7  12      184.25      178.74     46.49 o
  -2   7  12      352.45      296.22     45.78 o
  -1   7  12      993.30     1101.70     69.02 o
   0   7  12      732.86      716.41     61.06 o
   1   7  12      938.38     1019.58     76.63 o
   2   7  12      298.07      285.81     47.56 o
   3   7  12      155.09      230.03     48.15 o
   4   7  12      890.26      979.44     98.81 o
  -3   8  12       10.52       28.76     50.46 o
  -2   8  12      121.56       96.48     43.04 o
  -1   8  12       78.28       84.04     42.68 o
   0   8  12     1159.36     1276.65     88.90 o
   1   8  12       86.14      152.27     46.96 o
   2   8  12       89.48       69.53     45.94 o
   3   8  12       17.83       42.99     45.82 o
  -1   9  12      512.17      627.99     65.69 o
   0   9  12      362.09      389.98     59.60 o
   1   9  12      505.07      486.42     62.09 o
   1   0  13      491.40      483.44     31.87 o
   2   0  13     1126.02     1026.16     74.51 o
   3   0  13       35.05       29.02     25.01 o
   4   0  13     1786.73     1757.23    120.25 o
   5   0  13        6.73      -45.93     34.90 o
   6   0  13       62.97      103.33     42.20 o
  -6   1  13      153.53      202.21     53.26 o
  -5   1  13     1052.18      936.01     93.03 o
  -4   1  13      249.67      260.90     72.54 o
  -3   1  13      418.38      541.90    124.63 o
  -2   1  13      113.51      130.68     34.77 o
  -1   1  13      371.88      357.00     34.65 o
   0   1  13     2652.76     2333.48    105.43 o
   1   1  13      275.90      390.06     67.82 o
   2   1  13      151.31      170.01     26.30 o
   3   1  13      519.49      527.35     31.61 o
   4   1  13      327.18      313.94     35.52 o
   5   1  13      889.18      854.35     55.27 o
   6   1  13       88.15      104.23     43.48 o
  -6   2  13      896.11      739.44    137.04 o
  -5   2  13        9.84        8.56     43.60 o
  -4   2  13       51.92       68.57     40.44 o
  -3   2  13     2316.20     2420.49    130.73 o
  -2   2  13      212.71      243.04     41.23 o
  -1   2  13      424.91      382.23     36.47 o
   0   2  13      220.99      293.74     48.46 o
   1   2  13      462.98      427.71     36.49 o
   2   2  13      216.76      234.14     30.58 o
   3   2  13     2332.93     2290.57    110.61 o
   4   2  13       50.32       63.27     29.50 o
   5   2  13        4.28       44.06     35.86 o
   6   2  13      801.46      830.97     58.14 o
  -6   3  13      528.86      545.85    147.17 o
  -5   3  13      227.81      227.15     51.17 o
  -4   3  13     1090.25     1095.64     85.08 o
  -3   3  13      397.87      313.09     43.64 o
  -2   3  13     2040.63     1977.50     95.12 o
  -1   3  13     1180.18     1148.94     64.86 o
   0   3  13      768.85      743.93     48.26 o
   1   3  13     1190.05     1190.15     58.63 o
   2   3  13     2100.65     1965.23    102.30 o
   3   3  13      415.92      410.94     46.40 o
   4   3  13     1069.19     1146.68     73.66 o
   5   3  13      273.29      271.00     45.48 o
   6   3  13      628.11      757.09     62.58 o
  -5   4  13     2229.75     2220.12    200.44 o
  -4   4  13       92.96      111.71     42.25 o
  -3   4  13       47.66      106.00     33.73 o
  -2   4  13      295.19      348.39     38.17 o
  -1   4  13     2809.62     2723.30    124.91 o
   0   4  13      187.80      167.02     27.73 o
   1   4  13     2872.43     2850.42    137.10 o
   2   4  13      282.09      319.09     45.54 o
   3   4  13       31.40       31.03     37.70 o
   4   4  13      105.45      108.28     43.11 o
   5   4  13     2275.47     2522.84    127.05 o
  -5   5  13      311.98      256.02     54.66 o
  -4   5  13      817.31      804.52     67.62 o
  -3   5  13       90.55      135.80     36.85 o
  -2   5  13     2120.81     2410.96    177.83 o
  -1   5  13      347.46      365.58     48.02 o
   0   5  13        6.02        7.90     35.00 o
   1   5  13      321.07      315.55     46.66 o
   2   5  13     2334.90     2504.26    127.76 o
   3   5  13       70.98      100.14     45.24 o
   4   5  13      723.70      793.56     65.71 o
   5   5  13      313.80      307.71     52.47 o
  -4   6  13      425.91      466.71     77.70 o
  -3   6  13      996.70     1036.30     71.74 o
  -2   6  13      476.73      480.96     51.20 o
  -1   6  13     1834.85     1934.62     90.95 o
   0   6  13       90.09       74.09     40.27 o
   1   6  13     1611.64     1669.00    102.85 o
   2   6  13      494.16      512.43     57.50 o
   3   6  13     1148.36     1263.31    105.90 o
   4   6  13      431.26      494.27     70.97 o
  -3   7  13       90.10       77.32     50.07 o
  -2   7  13       94.47       61.71     47.80 o
  -1   7  13       69.21       95.45     42.28 o
   0   7  13     3015.89     3347.66    177.60 o
   1   7  13       86.70       83.98     54.73 o
   2   7  13       91.03       87.03     55.73 o
   3   7  13      112.94      118.78     56.44 o
  -1   8  13      337.30      367.42     52.40 o
   0   8  13       36.25       12.21     49.69 o
   1   8  13      374.57      369.29     69.64 o
   1   0  14        5.37       13.43     30.35 o
   2   0  14     1234.16      990.10     71.30 o
   3   0  14     1758.66     1488.29     96.53 o
   4   0  14      558.41      513.02     59.06 o
   5   0  14      535.49      480.14     62.81 o
  -5   1  14      541.85      441.45     58.51 o
  -4   1  14      328.21      272.22     52.62 o
  -3   1  14      803.52      623.26     59.42 o
  -2   1  14        4.02       12.38     36.59 o
  -1   1  14     1984.16     1764.28    102.53 o
   0   1  14      977.65      810.68     55.97 o
   1   1  14     1730.15     1551.61    100.95 o
   2   1  14        3.05       27.91     32.10 o
   3   1  14      734.75      689.94     78.38 o
   4   1  14      337.54      366.68     54.71 o
   5   1  14      474.36      488.93     63.56 o
  -5   2  14      628.31      606.41     91.04 o
  -4   2  14     1352.41     1314.66     96.97 o
  -3   2  14      137.88      190.13     60.89 o
  -2   2  14      312.34      277.72     48.26 o
  -1   2  14      225.74      237.58     70.83 o
   0   2  14     1800.73     1592.79     80.90 o
   1   2  14      198.42      253.53     32.05 o
   2   2  14      316.57      359.37     42.55 o
   3   2  14      191.20      197.96     31.09 o
   4   2  14     1384.32     1413.23     82.32 o
   5   2  14      664.25      661.69     58.09 o
  -5   3  14       57.10       52.39     48.26 o
  -4   3  14      230.71      174.96     49.84 o
  -3   3  14      842.67      672.84     69.16 o
  -2   3  14     1582.80     1573.82    102.53 o
  -1   3  14      672.02      624.85     47.62 o
   0   3  14      728.62      658.84     47.33 o
   1   3  14      660.55      639.05     53.69 o
   2   3  14     1775.30     1801.70     85.65 o
   3   3  14      888.87      950.52     63.07 o
   4   3  14      228.37      224.37     46.70 o
   5   3  14       78.97       69.20     44.93 o
  -4   4  14      645.68      645.30     78.81 o
  -3   4  14      154.87      159.59     45.79 o
  -2   4  14      423.98      434.29     48.80 o
  -1   4  14      423.91      415.36     48.11 o
   0   4  14       36.92      104.97     41.14 o
   1   4  14      304.18      277.43     40.73 o
   2   4  14      325.17      283.91     47.96 o
   3   4  14      133.73      135.22     44.73 o
   4   4  14      595.74      676.91     62.35 o
  -3   5  14      309.41      294.34     52.79 o
  -2   5  14      103.77       98.93     43.33 o
  -1   5  14      771.35      708.57     63.36 o
   0   5  14      301.23      350.34     44.74 o
   1   5  14      841.94      889.22     58.96 o
   2   5  14      105.97      154.38     47.94 o
   3   5  14      325.39      340.88     54.36 o
  -2   6  14       42.10       58.15     49.50 o
  -1   6  14       97.96      111.61     48.52 o
   0   6  14       45.02      -30.39     38.63 o
   1   6  14       75.32       76.15     47.81 o
   2   6  14       43.11       28.76     47.19 o
   1   0  15       68.22       63.26     54.78 o
   2   0  15      801.71      639.60     81.37 o
   3   0  15        0.43      -69.39     53.84 o
   4   0  15      336.83      263.00     72.55 o
  -4   1  15       79.29       48.78     47.76 o
  -3   1  15      436.22      314.42     50.95 o
  -2   1  15     1298.38     1035.97     75.74 o
  -1   1  15      136.07      158.46     89.11 o
   0   1  15      360.67      325.98     63.84 o
   1   1  15      138.21      169.34     58.67 o
   2   1  15     1223.43      933.85     95.76 o
   3   1  15      387.08      377.95     69.71 o
   4   1  15       76.21      117.90     68.65 o
  -3   2  15      129.13       83.71     44.40 o
  -2   2  15      166.77      123.43     43.19 o
  -1   2  15      770.84      635.14     64.77 o
   0   2  15      421.94      354.31     50.56 o
   1   2  15      787.56      775.10     66.37 o
   2   2  15      101.70      113.86     45.27 o
   3   2  15      107.15      106.12     62.57 o
  -3   3  15      291.14      264.49     54.29 o
  -2   3  15      434.94      346.72     54.18 o
  -1   3  15      830.90      638.40     66.80 o
   0   3  15      545.75      518.76     58.35 o
   1   3  15      892.33      878.44     70.04 o
   2   3  15      330.28      298.90     53.65 o
   3   3  15      291.15      344.35     46.46 o
  -2   4  15      198.80      232.25     56.16 o
  -1   4  15      416.99      394.92     59.49 o
   0   4  15      460.59      461.36     52.03 o
   1   4  15      319.68      277.36     49.87 o
   2   4  15      189.72      277.37     42.37 o
  -1   5  15     1062.68     1199.25     90.54 o
   0   5  15     1932.63     2096.62    175.70 o
   1   5  15      997.17     1064.18     74.75 o
   0   0  16       26.59      -42.25     75.32 o
   1   0  16      862.85      811.25     91.86 o
  -1   1  16      958.49      722.07     84.37 o
   0   1  16       61.62        8.03     57.33 o
   1   1  16      920.80      826.08     91.88 o
   0   2  16      404.97      359.81     72.62 o
 
